# Supplementary material for: A Drosophila LexA Enhancer-Trap Resource for Developmental Biology and Neuroendocrine Research
Source: G3 (Bethesda). 2016 Aug 15;6(10):3017–26. doi: 10.1534/g3.116.031229 (PMC5068927; doi:10.1534/g3.116.031229)
Supplement: Supplemental Material [file supp_g3.116.031229_TableS1.xls]

## Sheet: Values
StanEx Annotation	Closest Gene(s) to Insertion	Gene name(s)	FBgn	Annotation Symbol	Intsertion Site	P-element Location relative to Next Gene	P direction	Expression pattern	5' Flanking Sequence	3' Flanking Sequence
StanEx1	spri	sprint	FBgn0085443	CG34414	X: 10,547,696	First Intron sprint-RN, Second Intron sprint-RR	3'->5'	Eye Disc, Wing Disc, CNS, VNC, IPCs, Ring Gland, CC Cells (Ring Gland), Midgut, Fat Body, Salivary Gland	GGAGAGCCCTTCGCTCAAATCGTCAAAACTGCGCCAAAGTTTTGTATTATTTTTATTGCTTTTGTTGCCTTTGTTGGCCTCTTATTTTCAGTTGTGTTATGCGCTTTGTTTTCTTTGTTATTTGGCCTGTTCTTTTACATTTCTTACATTCTTACTCGTGGCAAGACGCAGAGCGGATGATGATCTTAATACGACTCACTATAGGGCGAATTGGGTACCGAATTCGGCTGCTGCTCTAAACGACGCATTTCGTACTCCAAAGTACGAATTTTTTCCCTCAAGCTCTTATTTTCATTAAACAATGAACAGGACCTAACGCACAGTGCCCCAGCCCTTCACCGGNGACATCCGCCGGATGTGTGAGTTCCTGAACCTCACCCTGCCGGACTGCCTTCAGGT…	GGCTCTCCCACGTTCAAGTTGAGTGTGATCATTCATTATTCGCTGCATGAATTAGCTTTGCGTACTCGCAAATTATTAAAAATAAAACTTTAAAAATAATTTCGTCTAATTAATATTATGAGTTAATTCAAACCCCACGGACAAGCTAAGGGTTAATCAACAATCATATCGCTGTCTCACTCAGACTCAATACGACACTCAGAATACTATTCCTTTCACTCGCACTTATTGCAAGCATACGTTAAGTGGAT
AT-5	CR43650	-	FBgn0263659	CR43650	2R:16,829,080	16 bp upstream of txn start site of CR43650	5'->3'	Eye Disc, CNS, VNC, Comet Cells (Gut), Fat Body, Salivary Gland, Epidermis	ATTCGGGGAAACTATATCTTCGTTCTCTGCCCGGAGCGTTACGTCGAAACGGCGGCAGCGCGACGTCGAACTTGTTGCATCCCGCACAGCTGTTCCGCCGTCTGTCCCTCCTGCTCGCTCTCACACGGCGAGGCTCTTGTTATTTGTTGTCGCATTTCTATTAGCCAACGCCGGTCGGTAGCGCCATCTCAGTCTCGCTTGCCACTGGCCGGCCTGTTGCGCCTAATCCTATTGGCATCTCGCTCGCACCGAACATGTTGCAACCGCATGGTTTTCGAAACTTTGTCACGTTGGTCTTTTACGTGTTTAACTGGTTACGTTACTCCTGAATAAGACGATTTTTTTAAAATAAAATCTGGCCCATCTTCTTTTCGTGTTATCTTCTTTTTTGACTCATAT…	CCCCGAATCTAAGCATTATTATGAATACAGTTGATCATTCATTATTCGCTGCATGAATTAGCTTTGCGTACTCGCAAATTATTAAAAATAAAACTTTAAAAATAATTTCGTCTAATTAATATTATGAGTTAATTCAAACCCCACGGACAA
DL-5.2	lola	longitudinals lacking	FBgn0005630	CG12052	2R:10,535,042	1 bp upstream of lola txn start site	3'->5'	Eye Disc, CNS, VNC, IPCs, Ring Gland, CC Cells (Ring Gland), Salivary Gland	ACGCAAATGTGACGGTGACTGAGCGACCCTCGAAAACGACGCCTCGCTGCTGGCGCTCATTTTGCGCTCTCTTTATCTCTCGCTAACGGCACGGCCGACCAGCAAACGAAGTTGCTGCCAGAGCGAGAGGGATGGAGCGAGCGAGCGAGAGTTGAGCGTCGAACTCTCTCGCTCTCTCTCGTTTGGGGGCACGTTATGAAATTGCCAAGTAGGCAAAAGGAGGGAGGGTGAGAGAGGGCAGGCAAGCAGAGACGCCGACAGCGGCAGAGGGAAAAGGAGCTCAAAGGAAAAAGGAGAACTGCAGCGGTAATAATCGTGCCAAAGCGAAATAACGGGAAATACACACAAAAACACTTTCAAAAACACAGACAGGTAGCGAAAATTAACTGGAAAATGTTC…	ATTTGCGTCGTTTCATTCGGTTTCGTGCGCTCGGGGATTTTGTTTGGTTCTCTGCTCTGTGCGGCAGATCATTCATTATTCGCTGCATGAATTAGCTTTGCGTACTCGCAAATTATTAAAAATAAAACTTTAAAAATAATTTCGTCTAATTAATATTATGAGTTAATTCAAACCCCACGGACAA
DL-5.1	Diap1	Death-associated inhibitor of apoptosis 1	FBgn0260635	CG12284	3L:16,046,908	53 bp upstream of txn start site of DIAP1-RA, RE	3'->5'	Eye Disc, CNS, VNC, IPCs, Ring Gland, CC Cells (Ring Gland), Salivary Gland	CTGTAAACATTTAAGGTTATTTTTTTCAGAACTGCCAACGAGAGAGGTAGACAGACACCCTCTCTCAGCTGCCTAGCTTTGGTGAGTGGAATGTTCAATGCAGTTGTTCATTCGGCCTTCCGCACTTTTAATTTTCTTGCTATTACTGAAACTTTATTTAGCCACTTTTAGTGAAGGCGGGGCCCATAAACGTTGTTTAGAATCAAACAGTCTGGCTTTTTATTGTGGGCAAGTTGAACAATTAATAAAAATGGACAAATGCAAGTGCATAATTTTGTTGTACTACGACTAGTATTAATACGTAAATCGTAATAGACGTACTACTGTTGCCTGTATGGCTATCCCTTTCGCACTCGCAGACACCGCAGCCAGGATCTTAATACGACTCACTATAGGGCG…	GTTTACAGAATTAGCGTGAAGCCGAGGGATTCGAAATCGACTTCGGCAGCGCTCGTCTCGTTGCTTCGTTTCAGTTGAATGTCGAATCTCGGCCCGTATAGACACAATGGACAACTCGCTTTGAGCGCTGTCTCGATTTAAATTTATACATTTAAAGTACAAAAAAAGTATTCCACGGTACTGAATGTGATAGTTGGCTTTGTAATTGTAGGCGATATAGCAGCAGCAACAACAAAAGCAAATACAGAGCGTAGGAGATAACAGAAAACGTGTTATTGTGTTTTTCCGTTCGTGTTCACGGAAAATCAATAGTGATTGTGAAAGCGCATTATTTACACGATTAACAAATCGTCAAATCTCAACGCAACGGAAATTTTCCAGTGCAAACTTGAGTTTTTC…
DT-1	CR43857	-	FBgn0264439	CR43857	n/a		5'->3'	Eye Disc, Atennal Disc, CNS, VNC, IPCs, Ring Gland, CC Cells (Ring Gland), Salivary Gland	CCACAGAGATAGAGATAAACCGAAAATCGGCAAAAGGCCAAAGTGGCGAAAGCTGCGAAGTGAGCGAACCGCGTTTGCCGGGGCTTCGGTGTGTCCGTCAGTACTAGTCGAAGCCGAATTCCTGCAGCGGCCGCCACCGCGGTGGAGCTCCAGCTTTTGTTCCCTTTAGTGAGGGTTAATTAGATCTTAATACGACTCACTATAGGGCGAATTGGGTACCGAATTCGGCTGCTGCTCTAAACGACGCATTTCGTACTCCAAAGTACGAATTTTTTCCCTCAAGCTCTTATTTTCATTAAACAATGAACAGGACCTAACGGCACAGTAN	CTCTGTGGGCAGGAAATCGGAATCGAATCGGCCCGGCCATATAAAATAAAAGGCCAGACAGTGTCTGGGCTTTGGCACAGTCGTTCGTTTCGCACCAAATGGGAGACAACAACGTAGGAGAAAAGAGAGTGAGCCACAAAAGAAAAAGAAATAATTCGCAGAAAAATAGTTAACGCGCGTGATGGTGTGCGTGTGTGTGTGACGCGTTCGTGTGTGAGAAGCAAAGCCAAGGAAAATGCAACGGAAGTTTTCAGTCGCAAAGAAAAAAGACGAAAAATCGCAAAACGGAACTGAAACATATTGTGAAATTCGAGCGACAGAGAAAGCGATACATCAACGTGGTTTCTGGAGCTTCTAGGTTTTTCTACCACCAGGAATCAAAGAACGTGAAAGAACTCT…
LH-3	CadN	Cadherin-N	FBgn0015609	CG7100	2L:17,769,104		3'->5'	Eye Disc, CNS, VNC, PNS, Ring Gland, CC Cells (Ring Gland), Midgut, Fat Body, Salivary Gland	n/a	ACTCGTGCAGCGTCCGTCCGCTGGTAGTGACGTTTTTTTTCTTTACTTTGGGCCAAAACAAAAGGTGGCTCACGCAAATGTATTTCGATATTTGTTTCTTTCGCTGCGTTTTGTTCGACATTTTGTTGGGGAATTTGAATTTGTTCGGCGCCAGTGCGTGTTGAATGCGTTTTACAAAAAACAAAGAAGGAGAACTGAGAAAAAATTATGACAAAAACAGCAGCCGCCGTGAAAATGTTTGGCTTCGGCCATTGCCAAACACACAACGCACATTGTATCTCTGTTAATTAATTAACAATTAATTAGGTGCACCAACCACGACATCGACCCCGTCGAATTGAATCGATGACGTCCCTAATGGTTAATGATGACTTTTTGAAATTTTTTCGGACCGCTGTT…
LH-4	Nak	Numb-associated kinase	FBgn0015772	CG10637	2L: 18,968,730	10 bp downstream of NAK, into first Exon of NAK-RA, RD, RE	5'->3'	Eye Disc, CNS, VNC, PNS, IPCs, Ring Gland, CC Cells (Ring Gland),Midgut, Salivary Gland, Trachea	CACTGGCCCAACAACTCGAGAGCAGCAGGAAAATCGAACAACTTTCTTTTTCCACTGCATTGTGTGTGTGCATGCAAAAACACAAAGTGCGCAGAATAGCTTTATTCAGCTAGCCGATACGACTCGAAAGTGGATTAATTGGCCAGCGGCACCGACGCCCCGCCCACCGTCAGCCGCCCTCGCAAAATTAAAAATTGCCAAAAACACCTACGCGCAGGCAATTAAGACCGTGTTAGCTAGTGTGCGTGTGTGCTCGCGAGTGTGTGTGTGTGTGTTGTGCTGCTGGGGCAGTAAACATTTTCTAGTGAAAATCGGGGGAAAATGAAGAAAATCCTGTCTAAGTTCGAGCGCAATGAGAACTCTCGACTGGAGAATCCGCCCAACAGCAGCAGCTCGTCG…	GGCCAGTGTGACCAGGGCGCTTTGCCGCAGTCACATGGGCAAGACGCGGCTGGTGCAGCCGCCTATCGATATATAGATAAGTTGGTTGCAATCTCGAAATTCTGAAAAAAAGGAAATCCCCGTTTACAAAATAGGTTTTATGATAACAATTTTTTGTAATTTGATACACTTTACATGTATCCCATGGCTCGGCTTTCNAGACAACGTATANCTACACTTGCTTTCCATTATCTCGACCTTTTAATTAGCCCCTCTGTGGACCTTGCCGTTTCCCTTATCATATGTTATCGATTGTGCTGGGGCCTTGAACGCCCTGCTCTCTAACCAATGGGCCCCCTTTCGGGGAATTGNACTTTGAGGGTATTCTGGAACCAAACTCTGACCAGGACTATGGACCTC…
CS-1	CG2021	-	FBgn0035271	CG2021	3L:1,777,395	~18 nt into the 5' end of Gene	5'->3'	Eye Disc, CNS, VNC, Salivary Gland	CTCTTGCCACAATTAGTATTTATTTTGTTCTGTTTGGAGAAGTTATCAAGGAAAGACTGCTAAAATGTCCGGTCTGGAGTCGTATATCAATCACACAGTCTCCATCATTACGGCAGACGGACGGAACTTCATCGGGACACTCAAGGGATTCGACCAGACCATCAATATCATCATAGACGAGTGCCATGAGCGCGTCTTCTCTACCACCTCCGGCATCGAGCAAATCGTGCTGGGACTGCACATCATACGGGGGGACAACATCGCGGTGATCTTAATACGACTCACTATAGGGCGAATTGGGTACCGAATTCGGCTGCTGCTCTAAACGACGCATTTCGTACTCCAAAGTACGAATTTTTTCCCTCAAGCTCTTATTTTCATTAAACAATGAACAGGACC…	GGCAAGAGGCTGGCGACGCGCTCTCCGATAACGATAACTGTGCCGCTAATCAGCTGTTCCGGCTCTGGTGCTCATGTAATCGGTGGTCAACACTCTATTTTCCGAAAAAATTAAATTAAACTGATTAAAATGCTGCGTCGCATTGTCCAAGTGGGTGCCCGGGAGTTGAGCCGAGCCCAATCGTCAACCGCCAGCGCGGAAAAGTGGGACCTGTACGCCGGAGTGCTCGTAGAGCGTCTCCCTGTGGTGTCCAAGTCCCTTAATCCGCTGGAAAAACAGTTCCAAGACTTGCTATGGCGCGTGGAGTACGAAAACAGCCTGAAGTCTGACCATGAACTCAAGCATGAACGTGAGATCATTCATTATTCGCTGCATGAATTAGCTTTGCGTACTCGCAAA…
CS-2.1	Sema-2b	Semaphorin-2b	FBgn0264273	CG33960	2R: 16,386,482	50 nt upstream of 5' End of Gene	3'->5'	Fat Body, Salivary Gland	GTGTATACTTTCGGTAAGCTTCGGCTATCGACGGGACCACCTTATGTTATTTCATCATGGTGTGGTGCGAAAACTTCGGCGGCGGCGAAGCAACAACGACGGATTGTTCAGTTTGTCTTGAAATCGCGACTCGAACGGTCATCGTGTGCGGATGTTAAGCGGGACAGTGGGAAATCGGAAAAGCGCAGTCAGAAACCGAAACCCAGCTAAAGAAAACTCGTGCAACTCGCTAGCAGTGCCCACGCAACAAACAAGAATAATAAATGCGAAATATATATGAAAAACACAGGTTTCAGTTTCAGTGACAAGTGTGCAACATAACTCAGCAGCAGTGAGGTGAATATACAAATCTCGATCTTAATACGACTCACTATAGGGCGAATTGGGTACCGAATTCGG…	n/a
CS-2.2	Bsg	Basigin	FBgn0261822	CG31605	2L: 8,104,709	3rd Intron of bsg-RA	5'->3'	Fat Body, Salivary Gland	AATCAGAGTAAACAACCAAAGCGTTCAAAAAAGGAAGAACCAAAAAGACAAAAGGAACGAACAAACGGCGGTAGGGAGAGCAAAGAAAGTCAAAGAAATGTAAAGGAAAACAAAGACATAGATAGCTACATGGTTCACAGAGGACCCGGGACATGGCAACAAATGAAATCAAGAGAAAGTAAAGCACAATAGACAAAGAAAGAGCGGAAATGATGAAAAAGTTCAGGCAAACAACTTAAGCTCAACTTAAAGGTGTGACCATATGAGGATGTGTGTGTGTGTGTATGTGAATGTGTATGTAAGCTGTATGGTGTGTATGGACGGCAGCGAGAGAGCAAACTTGCCAAATTCACAGTGAGGGGAGCGAGCGAGAGGGAGCGATTAGCTAATTAAAAACCA…	n/a
CS-4	Lamp1	Lamp1	FBgn0032949	CG3305	2L:21,573,398	~1 nt into the 5' End of Gene	3'->5'	CNS, VNC, Proventriculus, Midgut, Malpigian Tubes, Salivary Gland	GTCAAAATAAAAACTAGCTCAGTCGAGACAAAAACGTATGTGTCAGTGTAGTAGATTAACGTATAGAAAAACTGCAACACAACTTAAGTGAGATTGCCATTCAATATGTTCGCCAACAAATTGTTGACCTGCTCGGCATTACTAATAATGTTATTTTTACTAAGCAGTACAGGTTAGTGCCAAGCCAATTAAACCCTTTTTAAAACAGCAATGAAATGCGTCGCATTGGAGGCCTTTGTTCAATGTGATAATACATCGCAGTTCTTTTTATATGTATATGTATGTCGTTTGTTCATCGCACATAATTTATTTTTCCGGTGCCGTTCACGTCGCCATATGCGTTAGTGTCTTATCGGCGTAATAAGGTGTAAACGGTTGAATTGCGAGTTTTGCCTTCGT…	ATTTTGACCTTCTTCATCAATAGTGTGACCGAATTTCTAAAAGAACTAAAATTAGCCCATATGGAACCGTAATAATAGTACATGTCCACTACAGCAAGATGTCTATCGATATTTAATGAAACTTATAATAATAATATACCAAAAAATATATTCTTAATTCCATAATATAATACAATTAGTACATTTTCTTATCAAACATTTAATTTCTGATCATTCATTATTCGCTGCATGAATTAGCTTTGCGTACTCGCAAATTATTAAAAATAAAACTTTAAAAATAATTTCGTCTAATTAATATTATGAGTTAATTCAAACCCCACGGACAA
CS-5	Hr46	Hormone receptor-like in 46	FBgn0000448	CG33183	2R: 10,214,184	Intron 1 of Hr46 RE, RC, RD	3'->5'	PNS, Midgut	GGGTCAATGCACCAGCCGAGTGCCTTGTGGCCGAAAGAGAGCGCCTAAGAGAGCGCGGGCTCTCTCTTCGCTGCCTTGTTCTCTCTGCGGCCGTCGTGCTTCATTCTTTTGCCGCCAAGCAAATGCTAATAGAAAACGGGTTTTCAGCTTTCACAAAAGGAAAAAAAGTTCAAAATCGTTGGTGGTGGGAGGGGGGAGTGGGGCCTTTTAGCCGGGGCTTCGGTGTGTCCGTCAGTACTAGTCGAAGCCGAATTCCTGCAGCGGCCGCCACCGCGGTGGAGCTCCAGCTTTTGTTCCCTTTAGTGAGGGTTAATTAGATCTTAATACGACTCACTATAGGGCGAATTGGGTACCGAATTCGGCTGCTGCTCTAAACGACGCATTTCGTACTCCAAAGTA…	ATTGACCCCACAGCTCGCTGACCCACTTACGAAGCTGCTTTTTGCCACTGCGAATGCGAGTTGCGAATTGCGAACTGCCGACGCTGCGAGCTCGTGCCTCCGTCGACGCCGCTGCCGTCATCGTTGTCGGTGTTTCTGTTTCGACGAACGAGCAACTTGTGCAATAGTCGCAGCAGCAACAGCAACAAGAGCAGCAACAACAACGGCTGCAGCGACAACAGCAAGCAATCGCAGTCGCAGCAGAGGCGACTGCGCTGCCACATGGGCAACTCAAAATTGACTGTGCTTCACTCTTTGCCTCAGCACAGTGGTTGAAAGGTAGGCGTTTAATAATGATAAATAATATATATGCATTATTGAATGAAATGAAGAATAGACTGCAAGGGAATTTGATAAATA…
DL-1	apt	apontic	FBgn0015903	CG5393	2R: 23,580,916	First Inron of gene, 182 nt upstream of apt-RA txn start site	3'->5'	Atennal Disc, CNS, VNC, Ring Gland, PG (Ring Gland), Salivary Gland	CTCTGCAGCATGTTTCGTTGCTGCACGAAGCGCACACGAAGTGTCTTCGGCTCCGCTCGTGCTTGTGTGCGTTTGTAAATTGATTTTATTAGTTTTTCGTTGTTGTTGTGTGTTTGTCGCTGCCGCAGTCGCCGTCGCCGCTGGCAGAGCAGAATGATTTTAAAAAAATTTTGAAATGCGGCCCTTTAGTCAGTAACTAAACGTGAAGCAGTGCGAACGCGCGCAGCGGCACAATTCCAGCGTTCTTGGCTTTCATCCGGCGTTCTTCCCCCATCAATCACTTAAGAAACCCGCCCAATGATACCGATACCTAGTGCTAAACACAATTTTGAATCGGTTTTCGAGTGCTTACACAACCAAGAAACCAACATATAAACCAATTTACCCATGTGAACATGT…	CTGCAGAGAGCAATTCGGGAGCGGCGCTCTCGCGCTTCGCTAGTGTGCGTTGTATTTGGCTTTAAATGTGGGCCAAAAGTAATGACAATAGCGGCAATTGTACTTTAACTTAGGCTGATTGCCAACTCCGCTCTCTGCCGCTCTCTTCTCCTTCGTCTTTGCTTTTCTCGCTCTCTCTCTCTCTCTGCGAGTGAGTGGGAGTAGCAAATGGGCGAGCAAAACAAAAAGCAAGAACGCGGCTACAACAAAAGCAACAGTGCGCTCTCCTCGGAATAAAACAACAAATATCACAAATCTGAATTATTTGCTCAGCCAGCAAAAAAAAAGTATCTCGGTTTTGAAGAAGGATGTTGCAGCTGCATAGCATAATTTAGGGAGTCTTCGGTTGCCTCCCCCTTT…
DL-3	Ady43A	Ady43A	FBgn0026602	CG1851	2R:7,245,915	~136 nt 5' upstream of gene	5'->3'		CTCTGGCTCTTTCGATTCCTAAGCTTTTACCCGATTAGTGCTTTTTTCGCCGGCAGAGCTTTTCTTGCACTCAATTATGCTTCTTCTTCCCTGTAAACAAAACACGCTCACAGCTGTTTCTTCCGCACTGAAGTGTTGGCAAACGTCTGAATATTACACGCAATATTTATGTAATACGCTAAACAATTAAGTCGCATAAATTATAAAATAGTCATTAGGGATAACTCGATGGCATTTGTGGAGCGCGACTTTGAGTCACCATAGTGCCGCCGCCAAGTACGATAGCCACAATCTGAGCGCCAGCGCAGTGCCAAAAGCTCTGTGTTGTTGAAAAACTCGACAAAGTCAAAAAAGTCGAAAAAGTCAAGCGAAATGAGAAGTTGTGGCAGACAAACAACA…	AGCCAGAGAGAACTTGACAGAGCTGTCATCCGGCGCGAACAAATCGAACCGGTTATGTCAGATAGAAATTTTAAAAATTTTCTTTGTAAATAAATAAAAATCGAAGTATCTGTAAACATATACATTGAAATTACCTGAGCTCTAGTAACAACTCTTTAAAAAGTAGAGAACCTTACAATTGGAATATATAACGAAATACACACATTTTGCGGAAATGTTATGGCTTTCTTTCAGTTTCAGCTTTGTTTGCCCTCCTTTTTTTTTAATTTCACCAGGTTCTCAAAACAAGTTTACCATCGTGCAAAGAATTCAGCCCTGCAAGTGATGTACATCTGCCCACCAGCGAGCAGCTGAATCATTTCGCCATTATTCGAAAGGCGCTGCCAAATGTTTCGCAAT…
DL-4	bbg	big bang	FBgn0087007	CG42230	3L:14,427,421	~35 nt upstream of txn start site of transcripts RF,RG,RH	3'->5'	CNS, VNC, Proventriculus, Salivary Gland	CCTCTGCGCAGCTACAGCTCTGTGTTGGTTGCCGTTCGGCGTCGACTTCGGTGGTTTGGGTCCGCAAAGAAAGCCGAAGAGAGTCGCCAAACGACCAGCTGATCTTAATACGACTCACTATAGGGCGAATTGGGTACCGAATTCGGCTGCTGCTCTAAACGACGCATTTCGTACTCCAAAGTACGAATTTTTTCCCTCAAGCTCTTATTTTCATTAAACAATGAACAGGACCTAACGCACAGTA	CGCAGAAGGTCTCAAGCTCGAGTTCGCGATCATTNATTATTCGCTGCATGAATTAGCTTTGCGTACTCGCAAATTATTAAAAATAAAACTTTAAAAATAATTTCGTCTAATTAATATTATGAGTTAATTCAAACCCCACGGACA
DRH-1	crb	crumbs	FBgn0259685	CG6383	3R: 24,295,069	~10 nt upstream of txn start site	5'->3'		GTTCGACCGTTTGAATCGGCGATATCCGTTTCGTGGGCTTATATATGGTGCAGTGTGACCAGTCCGCTTGGCTAGGTTTGGCTGGATTTTGATATAGAGTCAACATGCATGGCCACACTGATATTCAAGTTGCACAGTGGTACAATATGTACAAAAAAAATATTTTGTTCTTGAATTGATTTCGCACAAGAATTAAACCGTTAATTACATTTTCATAAAACTTTACTGATATAACTATTCAATATATCAATTAATATCGTGTGTATGTCTAGGTGACATTCCAAAATACACGAGCATAGTAAAGTTTAATTTATGGCGGGAACATGAAAACGTAAACTTCACTTAAATTACCAACGGCAGTTATGGGTTTTGTAAGTTGTGACCTACATCATCATAATC…	GGTCGAACATTTTTCTTGCTGCTCGTACGTACGTTTTATTGGTTGCTCGCGCTCGTAACGTTTTTTTCGCCCCGTTTTGGCCAATGTGTGTGCGCGCGCGTGTGTGTGTGCTGCTTGCAGTTCAAAAGGGCAGCGACAACAACAAGAACAGCGCACCTCTCTTTTAAGCCAAGTCTTCGGCGCTCGTATGTGTGTGTGTGTGTTGGTGTGATTCAGAATCGTGGCCTGGGAAGAAATGGCAAATTAGTTGGCTCAAAGTGGAATCTCTGTGCTCAATATTCAAATTCAGGCTAGAAAGTGTCGCGTGCGAAAGTTTGCAAATAATACAACTAGCAGAAAAAGAGGAATATAACTTTAAAAAAATAAAAATAACCTGTTCTAAGCCAAGTGCCGATTGCG…
DRH-2	Meltrin	Meltrin	FBgn0265140	CG7649	3R:14,697,322	~28 nt upstream of txn start site	5'->3'	Wing Disc, CNS, Ring Gland, CC Cells (Ring Gland), Salivary Gland	GTATAGCCACACATATGTAGAAACTCGATTCAAAACAACTTCGGCCACCGAACGGTGATGTCGCGTTCGCTTGCTGCTCTGACTTTTTCGCGTTCGTGTGTGCTTGTGCATTTCTGAGTGTGTGTGTGAAGCGATTGTGTCAAGAGTAAATTGAATTAAAGCCCCCGAAAATAAATGCAAAACTGGCACCGATTTGATAGTGCCCAGCCCCGAATAAATGCTATTATGATAAATTAAAAGATGTCTTGCGAATTGCAAGAGTAACGCCTCGCAGATTAGAAAATTCCAATAGGAATAAGAAGAGAGTGAGATAGAGCGAGAGGGGCTCGAAGAGCAAGAGAGAGAGAGCCAGCAGCAGATAGCAAAACAGAACACAAAAGCCGTTAGATTAGTAGCTGC…	GGCTATACGTGTTTTCAGTGTGACCAGACGTATCGTTATGCGAAATGCCAAAAATACATCGGTTACAAGATTGGTGTGTCCGCTAAGTAAGGTTTTTGTCTTTGCTAATTCAAACAATCGATAACTTCCGATACCACTAGAGATGGGCAATATGCTCTACGACTTATCGCTATCGACTTTTGGCGCGAAGTTTAAATTTTAAATATTTTATTACACATATAGTAATAGTAATATTTATTAAAAATATACCACAAATTTTCCATGTTACTTATAATAGAACAGAAATTCGTTTAAAAATGTATGTTTTCTTAAGATTGTGTTGCTTTTCATCACCGACCCAACTAACCAACTTTACGGCAAAGTAAAATACATTCACTTTAGTTATGTCAGTTTTTTTTA…
DRH-4	AGO1 /mRpL53/CG33155	AGO1; mRpL53; CG33155	FBgn0262739; FBgn0050481; FBgn0053155	CG6671; CG30481; CG33155	2R: 13,954,129	AGO1: 95 bp upstream of AGO1-RB txn start site, 2nd intron (AGO1-RA), 3rd intron (AGO1-RC,RD); mRPL53 & CG33155: 73 bp upstream of txn start sites	5'->3'	Atennal Disc, CNS, VNC, Proventriculus, Salivary Gland	GCCCAGATGCTGCTTGTATAGTCATCTCGCTCACTCGCACGGCTGCGGGCGAGAGTGCTTTGCCCTCATTTAAGTGTGGTTAAGAGTGTACAGCATGCGTCACGCTCACACGTCGCGAGTACAATTTTTGTGTGGACGTCCAGTGTGTGGCTGCTGTGGGAAAAGCTGAAGAAAATTGCATTTTTTGCATAATGCGCGGCGTGAAAAGCTAACAAAAGTTGTGCTAAATCAAAATTCGATAGTCTGGCCACGGTTTGTGCATAAGAGCGGGCGGCGCGAACGTGTTTGGTGCACAAAAACCACGTCTCGAAAAATTAAGAATTCTACGTGCACACATTTTTTGGGCTGCCATATATAAAAAAAAAACGCATACAAACGCATTTTCTTGCTGTATATGCG…	ATCTGGGCATAGCGAGGCAGGGTTGCTAATGCCAGTGTTGTACAACCATCGGCGGTCATCGTGAGTGGGCCCGTTATCGCTATCGTCGCTCAGCTGTTACGTAGCGTGTTTGTTACGTCGTAAATTTTGTGCGGAAAAACCGCAGAGTTTTCATTGCCGCCGTGAAAAAAAACATAAATAATGTCTGTGCCTTTCAGTGGCGCATTGCGGCGTTCCGGCGGCATTGTGTCCGCCATTGGCAAGCAGCTGAAGAGCGTGAATTTGAAGGGCGTCAAGCGGATAACCGTGCAGTTCGATCCATTCGCGGAAAATGTCAAGTCCACACGGTGAGTCGGAAAAGCGCTTTTCACCGATATCGATAGCGGGACATGCGCACCACACCCCCCATTCACCACTCAA…
DRH-5	Pak3	Pak3	FBgn0044826	CG14895	3R:16,453,769	~61 nt downstream of txn start site	3'->5'	Atennal Disc, Salivary Gland	GGATGAACCGAAAAACATCCGCGCCTGTGTAATTCTTGAAAATTGCAGACTAAGTGTGACCGCAGCTGAGTTGGGCGAGTATTCCACTGTGTGGCCTTTTATCGAAACATCGACACTTTTATAGGACTATCGATGCTGGTCAAGTGGTTCAGTATTTTTTCCAACTTTTTTGAGTCGGAACACTTTAAAAATATTACAAATAATTTTTTATAAAATAATATAAATATTATTCTAAACGGCCATGCTACTGGATAAATGCCTTTTAGTATTGACTAACAAAAGTTTCTTATAATTTTAAGTATTTATAGACCCTCAACTAGTTTTAGTATATATAGGTTTCCAATTCTTCAAAAATCCGAATCCGGTAATTAATAGAACTCAGTTAAATAAAAGAACATT…	GTTCATCCTAAGAAACATAAAATTGCAACGCAAAGAGCAGCTTAAAATCGCGAATTAACCTTTAGGCTTAATAGTAAAAATAAAGAGTGTACATCGTATACAATTCGCATTTGTCGGCACAATTGGTGCGAGTGCGACAACAATAGCAGGCCGAGTGAAGCAGTGCGATTGCAGCAAAGCGAAGGGAAAAACCAAAGAAGTTATTAATTTCGGAGTGTTGCTCTGAAAGCGGCTTAGATATACCCAAATCAACAATATACTTCCGTATAGTTATGGAAGCCTGGAAGGGCTAACAAAAAACTATACGGGAAGGGAGTTTTCGGCCCGCGTAAGAACAGCAACAACAACAGACACTGGAAGAACAAGACTGCGACGGCCACTCCTTTTGTGTCCGACTTC…
DT-5	Uba1	Ubiquitin activating enzyme 1	FBgn0023143	CG1782	2R: 9,692,980	~359 nt downstream of txn start site, in Exon	3'->5'	PNS, Salivary Gland, Epidermis	GGCCAGCGGCGAATGGTCACTTGAGCTGCAGGCTGGCGAATCGGCCATCAATTGCTGACCGCTCGACATTGCTTCCTTGCTGAAATATTGGCAATCGAATTTCCCAGTTGCGGCTGCACCGCTCGCCCTCTCTCTTTCGCACACACGCACACTGCAGAATGCGGACACACGCACACGGATGGACACACAAGAACGCTATTTAGTCCGGAAGTCAATTTCCCGTGGTTTCTGACTCGTTCCAGGACAGCGGATTCTATTTGTGGCCGAATTTCTAACAACGCACTCCCAAAAATACAGAACACGCACGATCTTAATACGACTCACTATAGGGCGAATTGGGTACCGAATTCGGCTGCTGCTCTAAACGACGCATTTCGTACTCCAAAGTACGAATTTTTT…	CGCTGGCCAAAAAAAGGCGTTTAGAGTTGTTGGGTGACGGAGTGGGGGCAATGGGAATGGAAGAGGAAGAAGCCGGCGGAGCAACGAGCAGCAGTAGCAGCAACAACTACGAAAATCACGACAAAGCAGGCGGCGTTGACATTTCGGGCAAGTGCCAGAGCAAGACGACTAGCGAGCACCAGCTGGAATTGTGCGTATCGTCGTCTACCTCTGACACATGCGGCGTTAATGCTGCGGCGAAGCGAGCCGAAAAGCAGAAACTGAAACAGAGCCAAGGAAGCGGCGACGACGTTAGTACCTCGTCAGCAGTGGAAAAGGAAGGAAGCAAGCGGCCGGAGAAGCGCAATTACCTGAACACCACCACAATAGAATCGCAAGAAGCCTCCTCCAGTGCATCCG…
EJK-1	Lk6	Lk6	FBgn0017581	CG17342	3R: 11,764,464	~2 nt downstream of txn start site	3'->5'	CNS, VNC, IPCs, Ring Gland, CC Cells (Ring Gland), Salivary Gland	GCCGGAGGTACCATTTTGGTAGGACCGTTTTTCGGGCCAACGAAAATACCACAAGACGGCAGCGACACTAGGGTTTTTTGCTTCAAATGTAGTATGGCTACGCAACTCACATATGGTTAAGAACTTCGCTGTTTATTTGGTGGTTAAACTAGCTAAATACAATAAGAGTGGCAACGCCGTCACGTTTTCTACATGTATTTTACTTGGCGTAGTGCGCCAAGCTTATAAACCACAGTTGGGCGGTTCTTTTGAATTGTTTAATTTACACCCCACTATGAAACTTATTAGCCTTCTTTATTTATTTTATATTTTATTTTTGGGAAGAATACGTTTACTCAAGGTTCGCAGCTTGTCAATCAGTATTCGCAAATATCAATAATAAAAGGCATCAATTTTCCA…	CCTCCGGCCACACGGATGAATTCGTCGTCATTCGTCGGAATCATTCGAACTTTGAAAATGGATCATTCATTATTCGCTGCATGAATTAGCTTTGCGTACTCGCAAATTATTAAAAATAAAACTTTAAAAATAATTTCGTCTAATTAATATTATGAGTTAATTCAAACCCCACGGACAA
EJK-4	Mob2	Mob2	FBgn0259481	CG11711	3L: 11,553,403	~880 nt downstream of txn start site	3'->5'	Eye Disc, Wing Disc, Atennal Disc, CNS, VNC, IPCs, Ring Gland, CC Cells (Ring Gland), Salivary Gland	GCTAGAGGTATCAAATACCAGCTGAGCGGGAGAGAGCTGCCCGTGTACGTGTTTTGCATACAAATGCGCCACTCAAGCGAGACACGCACATCTATACGGTTTTCGACCACTTGTTTGACTGCTTTGGCTTTAGCCCTCTCTCTTCTACGCTCTCTCGCATCAGCTGAGCGCTCATGTTTTGATGCTCAGCAGCTGACTGCGCTGGCGTTGCCACACAGCTCGGTAACAAGAGAACACGGCAAAGTGGCAGTAGAATAGTAGCAGAATCTACTACTTTTTTAACGCATTGAACAAACCTAGGATAAACTCTATAAATAACAATTAGAAATTAATTTTCCACGAAAAGGGATAATTGTACCGTTCGTATGAAACATTTAAATGGATTTCTCATAAATATAT…	CCTCTAGCTCTCTTCCTCGCGCTCGAGCGGAGAGCAAATGTTGCTGGTGTGCGAGACAGCAGCAACATCAGCAGCAACAATAACAACAACAGCAACCACTTCATCTTTACTGTGTGCTCTGCTTTCGTTGCCAGTTTTGTGTTTTTGCTTTTGCTGCCTTTTTTCTCTCCTTACTTGCGTGAGTGTTGATGTTGCCGCTGTGTGTTGCTGTTGTTGCCGCTGTGTATGTGTATGTGTTGCTGTTGC
FW-1	nmo	nemo	FBgn0011817	CG7892	3L:7,980,022	~1076 nt downstream of txn start site, intron #1 or #2	5'->3'	CNS, VNC, IPCs, Midgut, Fat Body, Salivary Gland	GTCCGTGTATTACAATTGTAAGTGTGTGCGCATGTGAGTGCGATTCTGAGTGATTTTCGGACTGCGCTGCCTGCGCAAAAAGCCGCTCAAAAGACACCAAAATCACTTAAAATCCGACTTTTCATGCAAATTTACAAATGTTCAAAAAACCAAACAATGGCGAGCACCCCCAAGTCGCCAGAAAATGAACGCAATCAAAAAACGCTCGCATGAAAATCGAAAAGTAACGGGACAAAAGAAATTCGCCCGGGGATATGTAATATTTCCCAGGGTTTCGCTTAGCTTTCCGGACTAATTAAACCTAACCTATGCAAACAAGACATTCCATTTCACTTTAAATTACCTTAAAAAATGCACAAATTATTGAGCAGCGGCGGTGGCAGTTTTTCGTTTATAATT…	ACACGGACGCGCCCCGGTCGCGACAGCTAACGGCACTTTTCATGTCCTCTCGCGCGCTCTCTCTCACTGTTCTCCTCTCTTCTTTCTTTTTGATTCCTGTGCAGCATCATTTGCCACCAAAAATTCGAAAAGCAAACAAAAGTAACGACAATTAAAGTACAGTGAATAATACCAAAACCGGATTAAATTAAATCTAGCTTTTACAGAATATACAAAATATTGAGCCTAGTGGTAACTAGTAACTAGTGGTCGAATAGGAAATCAATTCTCAATAGTTTTCTTGCGTACTGTGAAAATAAATCAAGATTGTAAATTCTGTTAGCAACGTTTAAATTATTCACAATTCAACTGTCTACAAATGATTATTTATCCACTTCACTCCGCAGTTTCATCACAATG…
FW-3	btl	breathless	FBgn0005592	CG32134	3L:14,077,029	30 nt upstream of txn start site of btl-RB; Second Intron of btl	5'->3'	Salivary Gland	CGCGGTACGATACGAACGATCTTAATACGACTCACTATAGGGCGAATTGGGTACCGAATTCGGCTGCTGCTCTAAACGACGCATTTCGTACTCCAAAGTACGAATTTTTTCCCTCAAGCTCTTATTTTCATTAAACAATGAACAGGACCTAACGCACAGTA	GTACCGCGAAAAAGTTTCTTCCGTTTCCGATCATTCATTATTCGCTGCATGAATTAGCTTTGCGTACTCGCAAATTATTAAAAATAAAACTTTAAAAATAATTTCGTCTAATTAATATTATGAGTTAATTCAAACCCCACGGACA
FW-4	Repetitive Sequence							CNS, VNC, Hindgut, Fat Body, Salivary Gland	CTCCACGACTTGTGAGCCGAAGCAGGCAGAGAGGGAGAGCAAGAACGCGGTCTGTCGTTCGCTGAGGGCAAAAGTTTCGAGTTAGTTGAAGGTGAGGGTGCTCGATCTTAATACGACTCACTATAGGGCGAATTGGGTACCGAATTCGGCTGCTGCTCTAAACGACGCATTTCGTACTCCAAAGTACGAATTTTTTCCCTCAAGCTCTTATTTTCATTAAACAATGAACAGGACCTAACGCACAGTA	TCGTGGAGCGAAGAGACCGCCTCTCCTACCCCGCTCCTCTCGCAGCGCCAAACGACCGTCCCGGGTAACTGTAACACTGCAATAACGAGTGCAGTGACCTCACTGGCAACTGCCACAACATCAACTTCGTCAGCGGCCCAACTAATTATCGCTGTGCCAGCTGTAAATAATTCAGCAGCACTGACCGTTTGCAACAACAATAATGCACGTAAAGAAGAATCAAAACAAAAGCAGAAGTCGATTTCGACTGTGCAGACTGGCATGGATCATTCATTATTCGCTGCATGAATTAGCTTTGCGTACTCGCAAATTATTAAAAATAAAACTTTAAAAATAATTTCGTCTAATTAATATTATGAGTTAATTCAAACNNCACGGACAA
ML-1	sbb/CG1452	sbb; CG1452	FBgn0010575; FBgn0034321	CG5580; CG14502	2R:18,288,791	Intron 2 or 3 of scribbler; 97 bp downstream of txn start site od CG14502	3'->5'	CNS, VNC	AGCCGGAGAGCAACCACCGAAAACGGGTGAAGAGAGGGAGAGCGAGAAAGAGATTATGTGAGCGGAAGAGAAGCGGCGGAGAGACGAAGGCAAACAAAACAAAACGCTTTCAGTGTTGGAAAGCGCGAGTGGCAACTGACAATTTAAGTGCACGTTGATCTTAATACGACTCACTATAGGGCGAATTGGGTACCGAATTCGGCTGCTGCTCTAAACGACGCATTTCGTACTCCAAAGTACGAATTTTTTCCCTCAAGCTCTTATTTTCATTAAACAATGAACAGGACCTAACGCACAGA	CTCCGGCTCTTTCCTCTTCTTCTTCACTTTTTTTTTTGGTTTTCCGTTCAGTCTCATCCGCCAAACGAAAAAGGACGCCGCGGAGAAGGCTCGCGCAAAATAATCGAGAGTAATACGACGTTGCTTATTTATTTATTGTTTTTGTTTTTTGTTTTTCTTGTAAATTGAAGCGTTAAAAATACGCGCACGCACAAAACTATCAACTAATTATGGTTATGGAATGGAAAAGAAGTTGGCAAAGGTAAAGAGCGAAAGCGGCGAAAGAAATAACAATTTTTGTTTGAGTTTTTTTTTTGAGTTTTCTTCACGTCATGCCCTACTCCTCACACTTACGCACTCACACCCATGCATATGTATGTAAGCTACAACTTATTTTGTTGGATTTCTTTCTTTTTTTTT…
ML-3	Crc	Calreticulin	FBgn0005585	CG9429	3R:9,630,267	Intron 2	3'->5'	Ring Gland, CC Cells (Ring Gland), Salivary Gland	CTATAGCTACTCGAAAACGTACACGTAGTGGTTTTTCTTCTTCTTCCTCTTCTTCTTCGTGCCCATGTTCTCCGCATACACGGGCACATACAAATGCAGATAACACGCCGACGAAAAATAAAAATGGCAGAACGAGCGAAGAGAAAGATTTGGAAAAGGGAGTGACGACACATCGACACATATACGCTACCTTTGTCGGCCTCAGCATCGTTGTAGAAGGTACCGGGGGTGAGGACGAATTTTCCGAACTCCTTGCCAGGATGTTTGCTGTAGATCTTAATACGACTCACTATAGGGCGAATTGGGTACCGAATTCGGCTGCTGCTCTAAACGACGCATTTCGTACTCCAAAGTACGAATTTTTTCCCTCAAGCTCTTATTTTCATTAAACAATGAACA…	AGCTATAGTAACTGTATACACATTTTTTCTCGCCCCCCACCTCCGCGCGGCGCGCATTCGTATTGATGTGGACACACATTATATAGGCATTCAGACCTCTCAGGATGCTCGATTCTACGCGGCCAGCCGCAAGTTTGATGGCTTCTCCAACGAGGACAAGCCCCTCGTGGTGCAGTTCTCCGTGAAGCACGAGCAGAATATCGACTGCGGCGGCGGCTATGTGAAGCTGTTCGACTGCTCCCTCGACCAGACCGACATGCACGGCGAGTCGCCGTACGAGATCATTCATTATTCGCTGCATGAATTAGCTTTGCGTACTCGCAAATTATTAAAAATAAAACTTTAAAAATAATTTCGTCTAATTAATATTATGAGTTAATTCAAACCCCACGGACAA
ML-4	vas; vig	vasa; vasa intronic gene	FBgn0262526; FBgn0024183	CG43081; CG4170	2L: 15,068,050	first intron of vas; ~30 nt downstream of txn start site of vig-RA, vig-RB,vig-RC,	5'->3'	Eye Disc, CNS, VNC, PNS, Salivary Gland	GTGTGCGTGATTTGGCCCATGTGCGTGTGGAATCGCGTGAGGCAGTGTGTGTAGGTAATACTAGCAGCGAGGCGAAGAAGAAACACTGAAAATTAAGGTTAGAGAGCAGCAGCCACCAAACAGCCAGCAGAAAAGTAAGAAAAATCCACCCAAAGGGCCTAAATAAATTGAGTAAATTCACGTTAGTCCACGTGTTAATGTCGTAAACCATAAATCCAGCGAATATATGCCATATTAGACCATAGTTTGTGACACGAAAAAGAAATCCTATCGAATCTCACAGGGTGTGAGAGGCGGCGGGCGAAAAAGGAAAATCAATCAATTCCCACTAAAACTGTGTGTATTTATTTCTTTTTACAGAGCAAAAAGGCAATTAAAGCGGCAGCCAGCTAGCAACGA…	ACGCACACCACAGTCAGCACGAACAGAGCGCCCACATGTGTTCTTGGTATACATAGAAAAACAGAAACTCACGTTTTTCAACGCGTTTCGCGGCGAATGTCGCAAATCGATTCGAATGGCAGCTGTGTTTAGCGGGCTCTCGATTTGGCGGGCACTTTTTAGTTTGAAGTGCAAGCCAATTTCATTAGTTGGAGAATATGTGAAAAATTGAGCAAATTATATAAATTGGTACAAAATGTTGGAGCATATATTATAAGAATTCATAATTCAATACTTTAGAAATGAACGTATTAAGTTATTGCTTTTATACTTATATAGAATTAATTTTTTTTTCTTTCAGCCAAATTAAAAAAAAAATATCAATATGTCTGACGACTGGGATGATGAGGTTCGTATTGC…
IP-1	whd	withered	FBgn0261862	CG12891	2R: 10,475,724	First Intron	3'->5'	Eye Disc, CNS, VNC, Salivary Gland	GTGTGGAGTGTATTGACCGGCGATATTCCGGGAATTCGCTCTCTTCAGATCTTAATACGACTCACTATAGGGCGAATTGGGTACCGAATTCGGCTGCTGCTCTAAACGACGCATTTCGTACTCCAAAGTACGAATTTTTTCCCTCAAGCTCTTATTTTCATTAAACAATGAACAGGACCTAACGCACAGTA	CTCCACACACGGCACACACCCCCCCACCACACACTCCACTTTTCGACGAGCCTCTCGACTCGTGACGCATCCATACCCATACCATACTATATCATACAATACCAAACTCTACCATACAATGTACCATACCAAAAGCACAATCGACTGTGGGCTATACTCGTAGTATCTCCGTCTCGGCGCTCCGCTCCGAGTGCTTTTAAGACCCTAGCGAACCCGTTGTGCTCACAGTCGATTCAGTCAACGCTCGGCGTCCAACCGATCAAGTCGCTTTATAAGAAGGGGGATCCGAAGCATCCCCATTGGGAATTTCTCGTGTGTGCATCTGGCCTAGGATTTCGCAATTGTCATCTACCTATTCCCTCTCCCTACAACGTTTATAAATACCACGCTCACACATTG…
IP-3	mrt	martik	FBgn0039507	CG3361	3R: 27,281,893	37 bp upstream of mrt-RA txn start site	3'->5'	CNS, VNC, IPCs, Ring Gland, CC Cells (Ring Gland), Salivary Gland	AACCCAACTAAATAAACGGCCACCTGTGCTGGTGTGCGTGTGCGCTACGACGTTATATATTCGTGTTCGTACTTGTATTCGTATTCGTATTCGGAAGGTACAAATAATGGTTATGGTCGCTAGTTGTTTTTGAGATTGCGAGAGATTGCCGGAGAGACAGTTGCCTATTATTTTTTATTTCGCCTTTTCTTCTTTCGCTGCCATTTACGTTTTTATTCCGCTCTTTTTTTAAGAACGGGGTTATTTCGGGGAATATATAAATTTATGGGTTCGCGCGCGTACACACACACACACACACAGCAAATAAAAACTGCAAAAAGCTACAGTTTTAATGTAGTATACACATGTTGAAATCGAGTATAATGATTTTTCAAGTTTTGTTTTCCGCTCTTCTGCCAT…	GTTGGGTTTTTGTAGGCCCGTTCGTCGCTTTTTCGAGTTTTAAAAATTAGTATTGAAATCGTCGTTAACGGCGACGGTTTGCCTCAGTTTTGACGCTTGAAAACGGTCGTATTTTCCACTCTCTCGCCGCTCTCTCGCTGGTAAGTGTGTGTGCAGTGAGCGAGCGCGTGCATGTGTTTGTGTGCAAGGTGTTGCTCTGCTTAGAAATAAATAAATAGTTCAAGTCGAACGAACTATTTGAAACTTATTGGCAGGCATGTGCATTAAGTTATCAACCGTTGCCATTAGCCGATTAGCGAAAAATGCCAGACAAAATATCACTTGTCAATAATGGATGTTAGTCACTGTGAAGGAAAGTTACGTTCTGTTTCTTTTTCTTGAAAAATTCTCAACTGCACA…
IP-4	Su(H)	Suppressor of Hairless	FBgn0004837	CG3497	2L: 15,039,470	19 nt upstream of Su(H)-RA txn start site	5'->3'	Eye Disc, Wing Disc, Atennal Disc, CNS, VNC, Salivary Gland	GTCGCTGCCTACCGGCGATATGTTTGTCGCTTCACAGCACTGTTGGTTGGATTTGGATGGCAGTGGGCATTTGGTTATTTTATAGCCAATTTGGAGTAGCTAATATATTTTGTTTTAACTTTGCAGTTTCTGAATACATTTGTATATTTATTCCCATCACATCACTGTTAAAGATATTATTTCTTATATCTATAAATACTTTTAACTGATGCGAAAGGTATCGATTTTCATTGAACACTTCGATTTTGAGCGCCCACATTTAAAATTCAAGGTACAAACTACCAACCTTCTTGTCTAACTGCCCATGCATTTTTAAAACGGGCCGTGGGAAAGTACACATGGGTGAATTTAAAAGATAATTCGCGACTTTAGGCTTAAATGTAACCGTTTAAATAGGTT…	n/a
IP-5	Plc21C	Phospholipase C at 21C	FBgn0004611	CG4574	2L: 310,246	45 bp into 5' UTR of Plc21C-RB, RD, RH	3'->5'	CNS, VNC, Ring Gland, CA Cells (Ring Gland), PG (Ring Gland, Proventriculus, Salivary Gland	CAACAGACATTCGTCGTTCGCCGAAGCGTTCGGTCGTATTAGCGGAAGATTTTGGCCCGAAAACCCGCCCGAGATTTTCTCCGGAGGAACCCTCTCCGGGTCCCCAGAATCCGTATCCGTATCTGCAGCAGCCGAGTGCGTGTGTGTTTCTCCGTATCTGTGCGTTGTGACTAAGCCGACAGTTAAAAACTATAGCTAAACTAAAATAGGAGAGCGAATCCAATAAAAAATCCCATTACCACCGGAGAGGTTATCTTCGTTTGCCAGCGGGTGCAAAATCTGAAATTGAAATTTCGCTGCTTACGAAATACAAATTCCACTCAACGAAGTTTTCATCTGAAAGTCAAAAACTTTGGCACAGGTAACGCACCGAACAGAACCTTTTCACTCTGCGGATTT…	n/a
KDL-1	Bacc	Bacchus	FBgn0031453	CG9894	2L:2,755,341	Second Intron bacc-RA, third Intron bacc-RB, RC, RD	5'->3'	VNC, Ring Gland, CC Cells (Ring Gland)	CTCACAGCCATCCGAACGACAGCTGCTGCAGCGACGTCGGCAGCGAAAAAGGCGCAAAACAACAACATGCGTGGGTTTAACTTTTGCCGCTGACCAACCAACAACAAGATACACATAATGGTATATGGTTTATGGCAGTATATAGGCGGTCACGTTCCCAAGTCGAAGAGAAGCCGCAACACAAGGGCCCTATTTACCAGACTGTTACAAAGCGGAAGAAGCGAAAAACAATCGGACTGTGGAAAAATGTGCAAAATTAATGGCCACCCATCGCCCCCCTTTTTCACTTCGCTTACAGCATAAGTCACGAGACCCAGAACTCGAGAAAAGGCCAATAGAGGATTAAGACGAACAGGGTGTATCTGTATTGGCAAGAACTAAGCCTACTATTACTGGTGT…	GCTGTGAGTGAGAGCGAGAGATTCATTCATGCAGTTCAGGTACAGTTTACAGTGCTGCGGATTCAGATGCTCTCTCTCTGGCGCTCTCGCCCGCTCTCTATCTTACAGGGCACGCTTCGTTTCGTATCTCACGGATGCGGATACATATGTCGCTGCCGGCGTCGCTGCTTATTGTTTTTTTTTTCTTTCCCCCTTATGTAGTAAATATGTCGCCTTGTACATACGGAGCACAAATGTAATGTAGCGCGGTTGCACTTGTAATCCGCTCTCTCACGTACTCTCTCTCTCCCGCTGTCTCTTTTTGCCGCAGCGAATTACATTGGCGCGCGCATTTTTCAAATGTTTTTTTACGGCGAAAATAACGATTTTCGTCGCTGCTTGTTTTGTGTGCTGAAAATA…
RJ-1	CG4968	-	FBgn0032214	CG4968	2L:10,306,905	25 bp upstream of txn start site of CG4968	3'->5'	CNS, VNC, Ring Gland, CC Cells (Ring Gland), Salivary Gland	GTTTCGCCTCTAGACCTGTGTGTGTGACATTTGATGCGCCTACACATACATATGATGAACAGGAATTCTTTTTAGTTCATCAAATGAATACAAAGTAAAGTAAATTGAAAGGAAGCGCCGATCTTAATACGACTCACTATAGGGCGAATTGGGTACCGAATTCGGCTGCTGCTCTAAACGACGCATTTCGTACTCCAAAGTACGAATTTTTTCCCTCAAGCTCTTATTTTCATTAAACAATGAACAGGACCTAACGCACAGN	n/a
RJ-3	NK7.1	NK7.1	FBgn0024321	CG8524	3R: 14356561	Intron 1 of NK7.1-RA or Intron 2 of NK7.1-Rb, RC	3'->5'	Eye Disc, CNS, VNC, Ring Gland, CC Cells (Ring Gland), Salivary Gland	GCCCAACCATTCGAAACCCTGGCCAAAAAACCCACTGGGCCGGGCCACTCGAAATGATTTCGAGAAATGGCATTGAATGTAGCATTTAATTTGTGCGCCACAAGCGGCGGCGATGAGGATGAAGTTGTCGGTGGTCCTTGGCCAGGTTCGTAGCTCTGCTCATGGCTGCTATTTATAACTGTTTATTTGCCGTGTGCCATTCGCGATGCACCGCGAGAAAATGTTGGCAAAACATTTTATAATTCCAGCAATTACATTTCAATTCATCCTGGGCATATGGTATGGCATTTGTATGTAAAAGGTTTACGCTGTGATTATTTTAAATACTGACCACTTTTTCTCCGAGTGCACTTGCAACTCGGGCTCTGTCTGCCACTGAAAGGGATTAATTAAACTGAC…	GGTTGGGCTATCTGGTGAGTTTTTTTTTTTTTTTTGGGGGGGCCNGGGGGGGNAATGCCGGGNCTGTCTGAAGGACCCCCAAAATTTGCCGGCGCCCGCCTTCNGCCCCATTTGATTTTCCCGGGGGCACAAAAATAAAAAAAAAAAATAATTTAACCCCNTGGCCTTCTGCCCCCCCCCCCCCCCTACTCTTCCCCCTTTTGCCNTTTTTGGGGGGTTTGGATTTTGAAAATTATTTTCTTTACGTTTAAAAGTTCTTTAAAATTTCCCTTCCCCCAAATCGTTCTTTTCCTTTCCCCTTTTTCCTTTTCCCTTTTACCTTTCGGGNNNTGNNNNTTGNNGAATATTTTTACCCCCTTGACGGGCCCAAAAAAAAGCAATTGANTTTTAAAAAAAAAT…
RJ-4	esg	escargot	FBgn0001981	CG3758	2L: 15,333,748	119 bp upstream of esg txn start site	5'->3'	CNS, VNC, Ring Gland, CC Cells (Ring Gland), Midgut	ATTCAGGTATATGCGTCGACCAATCGCGACACTCGGCTAAACAGGTTTCGCCTTGTTTATGTAGAATTGCCTCACGTGCCGAACTCGTACACTTGCACCAATCGAAGCCGCAAACGAAGCGATGCCGTTATATTTGCTCTAGTGTGGGCCATATATTCAAATATGTTTACCTGTGTGCGTCGTGCTCTCCGCAGCTGCTCTCTCTCGTCCTCTCTGCATTTGCATTCAATGCGCAATAAGGAGAGCTATGATCTTAATACGACTCACTATAGGGCGAATTGGGTACCGAATTCGGCTGCTGCTCTAAACGACGCATTTCGTACTCCAAAGTACGAATTTTTTCCCTCAAGCTCTTATTTTCATTAAACAATGAACAGGACCTAACGCACAGTAN	ACCTGAATGAACATGTATACTCTCGGCGGAACGCCCGAGAGAGCGTTCTCTTTTGGCAGCTTCGTGTAATGAGCCGAGTGCCGAGTGCAGGGGCAGTATAAAAAGGCCGCACCACCGCCAAACTCGCTCAGTTATTCCCAGACTCTAACCGATTCACATAACCATCTCTCCCAACGCAATATACCCGAAATATAACCGATATTCAATCGCTTTGCTTAACGGAACACGCGTTTGGTATCTGTGCATCGATCGAGTATTTGTGCCTGTGTGAACATGACACACTGAAAACAAAGTGACGAAAATTAAGAACATTTTACAACAATTCCGGTAAACTATCAATAAAAAGCCAGTAAAATGCATACCGTGGAAGACATGTTGGTGGAGAAAAACTACAGCAAG…
RJ-5	CG5903	-	FBgn0038400	CG5903	3R:16,146,737	7 bp downstream of CG5903-RB txn Start Site	5'->3'	PNS, Salivary Gland	GTCGTCATGCGTCATTCAGTCGAACCGTGCTGTGACAAATTACGCAATGTCTAACAACTGATGTAAAACAAGCAATTTACCAAACAGTTGGCCAAATTCCGTGTGTACACACACTCCGATCTTAATACGACTCACTATAGGGCGAATTGGGTACCGAATTCGGCTGCTGCTCTAAACGACGCATTTCGTACTCCAAAGTACGAATTTTTTCCCTCAAGCTCTTATTTTCATTAAACAATGAACAGGACCTAACGCACAGTA	ATGACGACGACTGACATCAGTGGGTGATTCGTGCAACAGATGTTCACAGCTGTCNNTGTGAGGGGGGTCACGATATATCGGTATTGCTATTAGATTAATTTGTAAGGTCATCTATTTTCTGCATTTGATGATATAAACGAATGAAATCATTAAATTTTTTTGCTTCCAATCCTATTTTTTAAATGCCATCCACCGTTTATTTTCTATGGACACGATTTTAAGTGATATGTACCAGATCTGTGCGATGTATCNCATCATAATCATCGGAAAATGGAACTATTTTACCGTNCCACCGTTTTCCCAATTCTTGACTCTGGCCACTTTCCACAAGACGCGAATTTTATTCCCCACTAAGAACAAAAATACGCGCACACCCCCCCACTGATAAGCGGATCNGCA…
SJH-1	esg	escargot	FBgn0001981	CG3758	2L: 15,333,607	259 bp upstream of txn start site	5'->3'	CNS, VNC, Midgut	GTGTGGGCCATATATTCAAATATGTTTACCTGTGTGCGTCGTGCTCTCCGCAGCTGCTCTCTCTCGTCCTCTCTGCATTTGCATTCAATGCGCAATAAGGAGAGCTATGATCTTAATACGACTCACTATAGGGCGAATTGGGTACCGAATTCGGCTGCTGCTCTAAACGACGCATTTCGTACTCCAAAGTACGAATTTTTTCCCTCAAGCTCTTATTTTCATTAAACAATGAACAGGACCTAACGCACAG	GCCCACACTAGAGCAAATATAACGGCATCGCTTCGTTTGCGGCTTCGATTGGTGCAAGTGTACANAGTTCGGCACGTGAGGCAATTCTACATAAACAAGGCGAAACCTGTTTAGCCGAGTGTCGCGATTGGTCGACGCATATACCTGAATGAACATGTATACTCTCGGCGGAACGCCCGAGAGAGCGTTCTCTTTTGGCAGCTTCGTGTAATGAGCCGAGTGCCGAGTGCAGGGGCAGTATAAAAAGGCCGCACCACCGCCAAACTCGCTCAGTTATTCCCAGACTCTAACCGATTCACATAACCATCTCTCCCAACGCAATATACCCGAAATATAACCGATATTCAATCGCTTTGCTTAACGGAACACGCGTTTGGTATCTGTGCATCGATCATTCAT…
SJH-2	CG10479	-	FBgn0035656	CG10479	3L: 5,976,112	96 bp upstream of CG10479	3'->5'	CNS, VNC, Ring Gland, CC Cells (Ring Gland), Salivary Gland	GTGTGGTGCGGCGTGTTGGTCGGGCGGGGGTGAGTGTAACAGGGAGAGAGAGTGAAAGGAGAGAGAGCGGCAGAAAGGCAGGGAACGAGGGCAGCAACAGCCGCTGAGATACAAATACAAATTTCATGACGGGCAAGCCGGCGTTGTTCATGCATTTACCGCTAGTTCATTCTATGCCTCTCTCATTCGCTGTGCCTGTGTGAGTTGGTTTTTCTTCATTTGACGTACTCAAAGCACTCATACACACAAACACACACAAGCAGTGGAACACTCAAAACAGCAACAGCGCAAATAGAAGTAGAAACCGGAAAGTGAGACAAGTCGACTTTGAGATACCTGGTAAAGTGCTGCCTACTTCCAGGCGTTTAAACACCATATCGCTATTTAGAAAACGTTATT…	CACCACACCACTTCTTCTTCTTCTTCTGCTTCTGGTTCCACGCTCTGCTCTGCGTCTCGTGCTCATTTTCCGTTGTACTTTTTCGATGCAGTCGCCCCGTGGATTTCATTCCCTCTGCGCACTTCGAACCGATCGCTCGTATCGCTCCCGGGACTCAAAATCCGAGTACGGATTCGAATTCGAAACGAACCCATAACCGAAACTCAACACTCGCCGGACTTCGACTGCAATTCAAATACCATTTACGCGCTAAGTTATTGAACACTCGTGAAGGGCGCATAAAGTTCTTGAAATTACGACTTTAGCATATTGTGCTTGTGTTTAAAGAGCAAAGTGTAAACAAATCCGAAGAGTTATCTTCACATCTTAAGAAAATGGGTCGCCTGTTCCAATACAATC…
SJH-6	CR43626	-	FBgn0263617	CR43626	3L:3,250,550	In mRNA transcribed region	5'->3'	Eye Disc, CNS, VNC, Salivary Gland	GTTTGTGCATTTAAAGTTCAAGTTCAAAGCGAGGCGGCGAGAATACGAATTAGAATTGCTAGAGGATTTGAGCGCAGAGAATTGAGAGCGAGGCGCGAAAAATGGAGAATGGAGAGACAAATGGCCAAGTGCACGTACACCGCCGAATAGAAGAGATCTTAATACGACTCACTATAGGGCGAATTGGGTACCGAATTCGGCTGCTGCTCTAAACGACGCATTTCGTACTCCAAAGTACGAATTTTTTCCCTCAAGCTCTTATTTTCATTAAACAATGAACAGGACCTAACGCACAG	GCACAAACCATAATCGTGTATGTTATGTTGTTGCTGGCCGAGGGCGTGCTCTCGCACTCTGGCAAACATGGGCTCTACGAGTTTGCTATATATACGCAGCGCAATCAGTTGCGAGGCAGCACTCGTTCCATTTGGGCGCTCGACAATCGCCCGCTGATCATTCATTATTCGCTGCATGAATTAGCTTTGCGTACTCGCAAATTATTAAAAATAAAACTTTAAAAATAATTTCGTCTAATTAATATTATGAGTTAATTCAAACCCCACGGACAA
SJH-7	B4	B4	FBgn0023407	CG9239	2L:13,549,236	First Exon of B4 / Susi	5'->3'	CNS, VNC, Salivary Gland	GTCTGTCCGCGTTCCCCGTCCGTGTGTGGGTGTAGGTGCGAATGTGTGTGTGCCTTTGGTCGCGTGTCGTCGCCGCTTTCATGTAAACGAAGATTGTGCAAAAGGTAAACGCCAAACGGTGGCAACAACAGTAAATGATAAACAGAAGCGAAACAACTAGCAAGCGCAGCAACAACCACAACAACACAAACAGCAAAGAAGCAAGCAAACAAAACTTGTGAAATACTTTTTGTTTATTTTTTTTTATTTTGGCCTGGTCTGGTGGCAAGTGGCAAAAGCTATAAAAAACGATTCTCGAAAACAGGTTTCCTGCGTGAGCGAGAGAGAGAGAGAGAGAGACCGAAGCGTTTACTGCAAATGCGAAACTAGAAGCTCAACTGCTGCCGCACAGTGGTCACT…	GGACAGACACACGGATACGCGAACGCAAACACGAGGTAACGGTAACGGACAGAAAAATCGAGCACGTCCACCCGCAGCAACACTCGATGAGCATCTGACGAAGTGTTGCCAGGTGATACAACTCATAGCGTCTTTAACGAGTTTATCACTAAAAAATCCGAGCATGTTAATAATGAGCGCGCGATTCAAAATGGCTGTATTTTAACGTATACTCAAATTATCACAGTAAGCGATCATTCATTATTCGCTGCATGAATTAGCTTTGCGTACTCGCAAATTATTAAAAATAAAACTTTAAAAATAATTTCGTCTAATTAATATTATGAGTTAATTCAAACCCCACGGACAA
VF-1	Dcp-1	Death caspase-1	FBgn0010501	CG5370	2R:23,551,757	First Exon of Dcp-1	5'->3'		CTCCGTAGTTTCTGGTTACGCACTCGTCGGTCATCTTGCGCCCCTTTTCTTGCTTAAGTTCTTGTTTTGATTGTTTGCGTTTCTCCTTGTGTTTCCTCTTGCCTTTTGTTCGCTCCCTCCTGCTCCTCCCTCGCTCACGCGCTGCTCTTTCCTTCCTTTTCTCTCTCCGCAGTTGTTGCGCCCTTTTTGGTCTGATTCTTGTTTTATTCTGACACTGCTTCTGTTTTCTATTGCTCTGCGTTGGCCAAACTTTGCGCAGCGCAGCTGTTTTGCGCTTCTCAGCCAGCTTTTGTCGGCTTTCGATCTTAATACGACTCACTATAGGGCGAATTGGGTACCGAATTCGGCTGCTGCTCTAAACGACGCATTTCGTACTCCAAAGTACGAATTTTTTCCCTC…	CTACGGAGTAGGCATTCGCAGCCCAAATGGATCGGAAAATCGGGGCAGCTTTATAATAGCTGATAATACCGATGCCAAGGGCTGTACGCCAGAGTCTCTTGTTGTTGGTGGTGCAACTGCAGCGAGGTGAGTCCATGTGCCTCGCTCTCTCCCTCTCCCATCTCTCTCTTTATGTTTCTGTGTTTTGTTATCAATGCAAGTACTGGCATAACTGCTATATCCTAGTTTCAAATGCAGCATATAAAGCTCTTTTTTTTAATTATTCCATTTTCATTCCACAATCTATTATTTTTATATTATTTATACTGTCTATTGCCAACATTTAAAATCAATGTGTCAATCTGTCTTTATAATGTTGTTAAAATGGCTGAAGTCACAAAGTTTGAAAGCACTTGACTT…
AA-2	Repetitive Sequence							Eye Disc, CNS, VNC, PNS, Comet Cells (Gut), Salivary Gland	GTCCCGGGTAACTGTAACACTGCAATAACGAGTGCAGTGACCTCACTGGCAACTGCCACAACATCAACTTCGTCAGCGGCCCAACTAATTATCGCTGTGCCAGCTGTAAATAATTCAGCAGCACTGACCGTTTGCAACAACAATAATGCACGTAAAGAAGAATCAAAACAAAAGCAGAAGTCGATTTCGACTGTGCAGACTGGCATGGATCTTAATACGACTCACTATAGGGCGAATTGGGTACCGAATTCGGCTGCTGCTCTAAACGACGCATTTCGTACTCCAAAGTACGAATTTTTTCCCTCAAGCTCTTATTTTCATTAAACAATGAACAGGACCTAACGCACAGN	CCTGGGACGGTCGTTTGGTCTGGGGGAGGAGCGGGGTAGGAGAGGCGGTCTCTTCGCTCCACAACTTGTGAGCCGAAGCAGGCACAGAGGGAGAGCATGACCGCGGTCTGTCGTTCGCTGAGGGCAAAAGATTCGAGTTAGTTGATAGTGAGGGTGCTCGATCATTCNTTATTCGCTGCATGAATTATCTTTGCGTACTCGCAAATTATTATTCATAATTCTTTGCAAATAATTTCGTCTAATTAATATTATGAGTTAATTCAAACCCCACGGACAAAATTTCGTCTAATTAATATTATGAGTTAATTCAAACCCCACGGACAA
AA-5	Men	Malic enzyme	FBgn0002719	CG10120	3R: 12,720,016	19 bp upstream of Exon 2 of Men-RA, RB	3'->5'	Eye Disc, CNS, VNC, Ring Gland, CA Cells (Ring Gland), PG (Ring Gland), Midgut, Salivary Gland	CGGTGGGATATACCGGCGTGCTGAGGGAGAGAGAGAGAGCAGACAATATGTGAATGAATGTCAATGCGGGAGTGACAATAACAACCAATTCGTCACCAACATTCGGATACTCTTTCTGAAAGAACCGATGTTAACATTTTTAATTGAATTTTAATCGTACACACTCCACGTTCCCACACTAACAATTGTTAATAATATATATATTACATTTTAATAGTATATACAGTTTGTCAAGAAACTGTTTACACACTGTAAAATAAGTTGACTTTTTGACTTTAAAGCTAAAAATAAAGGGTTTTTTGCTTAATTAAACGCAATTTTTTTATAAAATATTATTAAACAATATTTATTTTACTTATAAATCAAAAAACAAATTAAAAATATTAAATATACAAGAAA…	TCCCACCGCCAACAATTCGCAGAGTCCTTCCTCATATAGTCGCGGCAAAGAGCGCGAGCTCGGCTGTTACACGAAGAGAAACAGCAACAGCAACAACAACAATAGCCATGAGAGAGAGAGTCAGAGCTGTTGTAGTAGTCGTGTGTGTAAAAATCATACGACCACAACGACAACCACACTCGAATACGAACTTTCCAATTTCGCAAAACTAACGACACGAATCACAACGCAAAGTGCCGCCGAAGTGGACACATCGCCGCATACGGATACGGAAACGCATAGGGACAGAGATTCGAATCCGGGTAATATAGCCTTAGCCACCGATTTGGAACTGCCCAAGGGTCTGCCGTTATCGTTATCCTCGCGACACCACTGGAACCAGCTGCAGAGCAGTTTGCA…
AA-10.1	kirre	kin of irre	FBgn0028369	CG3653	X: 2,789,844	23 bp downstream of CG32795-RB, RC Exon 1 txn start site	5'->3'		GTTTGGCCGAAGTATTTAAAACAAAAGTGCAGCGGAAATAGTTAATAACAAAATATTAGTCGACGGTAGCGGTCCGGTTGTTTTCGTGCTCATCGCGAGTACGTATTTATTTTTAAAAAATAATAAACGCGGCAAACACAATCACACAAATGTGCAGGCACAGTGGGACAAAGTGCGCTAAATTTGGATATGTAATAAATCCAAAACCAAAAAGAAAACAAAAAACGGTAAAATATTTTACTGTTGTTAAAATTCGATCTTAATACGACTCACTATAGGGCGAATTGGGTACCGAATTCGGCTGCTGCTCTAAACGACGCATTTCGTACTCCAAAGTACGAATTTTTTCCCTCAAGCTCTTATTTTCATTAAACAATGAACAGGACCTAACGCACAGTA	GGTCAGAGACACAAAATACAACATCATACGGCGTCATCAACAAAAAACACACTGCCCACACGCACACAAAGATAGCGCGAGAGCGCGCCAACCTTTTAGCGATAGATAAGAGAGAGAGAGAGAGAACTAGGATCATTCATTATTCGCTGCATGAATTATTTTTGCGTACTCGCAGATTATTAAAAATAAAACTTTAAAAATAATTTCGTCTAATTAATATTATGAGTTAATTCAAACCCCACGGACAA
EH-4	NK7.1	NK7.1	FBgn0024321	CG8524	3R: 14,356,561	Intron 1 of NK7.1-RA or Intron 2 of NK7.1-Rb, RC	5'->3'	Eye Disc, CNS, VNC, PNS, Ring Gland, CC Cells (Ring Gland), Salivary Gland	GGTTGGGCTATCTGGTGAGTTTTTTTTGTTTTTTTGGGGGGGAATAGGGGGGATAAGGCCGGGACGGCGGAAAAAACTGTTTTCGTGCTCCTCGGGAGTANTTTTTATTTTTTGAATTTATAGGGGCGGCAACNAAAAAAAAAANTGTGCAAGCCCAGTGGGACTAAGCGCGCCCCCTTCCCATATGTAATAACTCCTTGACCTTTTTGAAAACTTTGNATTTTAAAAATTTTTACTGTTGTTTTTAAACGATCTTAAAAATTTCCACTCCCCCAAAACGTTCTTTTCCTTTCCCCTTTTTCCTTTTACCATTTCCCTTTCGGCTGTTGCCTGTTGCCTTTTTTTTTTACCCCCTTGGTGGGCCCAAAAAAAAGCAATTGGTTTTTAAAATAAAATATC…	GCCCAACCATTCAAAACCCTGGCCAAAAAACCCACTGGGCCGGGCCACTCTAAATGATTTCAAGAAATGGCATTGAATGTANCATTTAATTTGTGCGCCACAAGCGGCAGCGATGAAGATGAAATTGTCAGTGGTCCTTGGCCAGGTTCGTAGCTCTGCTCATGGCTGCTATTTATAACTGTTTATTTGCCGTGTGCCATTCTCGATGCACCGCGAGAAAATGTTGGCAAAACATTTTATAATTCCAGCAATTACATTTCAATTCATCCTGGGCATATGGTATGGCATTTGTATGTAAAAGGTTTACGCTGTGATTATTTTAAATACTGACCACTTTTTCTCCGAGTGCACTTGCAACTCGGGCTCTGTCTGCCACTGAAAGGGATTAATTAAACTGAC…
AA-4	CG7777	-	FBgn0033635	CG7777	2R: 11,436,221	34 bp upstream of CG7777 txn start site	3'->5'		CCTTTGGCTTTTTGCTGCCAAATGCGGTCGCGCAGTTTTTGTCGTCGAGTCAAAGTGCGCGGATCTTAATACGACTCACTATAGGGCGAATTGGGTACCGAATTCGGCTGCTGCTCTAAACGACGCATTTCGTACTCCAAAGTACGAATTTTTTCCCTCAAGCTCTTATTTTCATTAAACAATGAACAGGACCTAACGCACAGTA	GCCAAAGGCACCAAAAACGATGGCGCAGAAAGAGCGCGATTTATAAAGAGAGAGGGGCAGAGAGATAAATTCATGCGAAGAGCGCACATGTATATTAATCAAATTATAAAAAACTAAATAATGTAATCATGCGTATTAACTAAATGTTTATATAAATGTGTAACTATTTATTAAAAACAAATTAGTTTTTATGCCCTTTTATGTTTACATTCTATACGCTTTAATATAAGCTTTATGCGTAAGTATAAGAAAGTTAATCAGAGAACTTATTCGTTTATAGATATATATATATAAAATTTTTCATCGATTTAATTCAATTGCACTAGCCAAAGTTTTGAAAGGGAATGAATTCGAAATTGTTTGAATGCGCGGGCGCACCGCTTAAAAACACAACATGCC…
AA-9	spen	split ends	FBgn0016977	CG18497	2L: 159,064	24 bp downstream into 1st Exon	3'->5'	Eye Disc, CNS, VNC, Ring Gland, CA Cells (Ring Gland), PG (Ring Gland), Salivary Gland	GAGTGAACGGACCGCGCGCGTCGTTTGCAGCGAGCTAAAAAAAAAGCAGTACAACAACAACGGCGGCGAGCGATTAAACAAAACGCCGCCAAAACACACACAGCGAAAATAAATTGTTATTATCTGAAAAGGCAAGTGCCACCACCCCTTCCCCATTCTGAGTGTGTTTGTGTGAGCAGCGGCTGCTATATATCTGAGTGTGTGTGTGCGCGAGTGGTTTTGTGTGCGAAAATGCATTAATTCACCAATACGAAAGCAGATGCAGCAACAACATCAGCATCATCAGCGAGAGGAATATTGCAAGCGTTAATCGAAATACAGTAAAATACAAGAAAAAACAGGCAAAAGTAAATTGATCTTAATACGACTCACTATAGGGCGAATTGGGTACCGAATTCG…	GTTCACTCCAAAATTTTTCAAAACAATGTGACCGTTAGTGATGCTCTTGTGTGACCGACACAATGTGGTCGCAGCAGTGTCCTATGAAAATACACACACCCTAAGTTAATACCAAAAATATACTAAACATTTATTTTGTCCAGCACCCAAACCATTAACATCAGTTTTTCAACAGAACTATGTTAAGCGCAGGTGTTAACTTATATTTATTTTATAAGTGGACTTTGTTGTCCTGAAACTTAATCATCACCAGAATCATTATCATGCTCTCTAGCTTTATTTCTCGTTTAACTTATGAAAACCACAAATATCAAAGACCAACATAACATAGCTTTACACCGGAAAAGTATAGTAGATAGTATAGCCAAGGAGTCAGCTCTAGCTGTGTTGGTTATCGTT…
AA-11	CG12814	-	FBgn0037796	CG12814	3R: 10,189,764	151 bp upstream of txn start site	3'->5'	CNS, VNC, Ring Gland, CC Cells (Ring Gland), CA Cells (Ring Gland), PG (Ring Gland), Midgut, Salivary Gland	TTTTGGCCATTATTACTTTGCCTACTCATTCTGGCCATCGAAGGCGTTACCATATCGCTGGAAAAAGAATTTAAGCCATGGCTTTGGCGCCCAAGCAACAGCTCCCTTCGTCTTGGCCCAGTTGCTCTCTATTTTTATCAATTCGCCATGCTTGCTGATAAAAATATTACAATGTGCGTCAGTAACTCTAGGTGTAAGATCTTAATACGACTCACTATAGGGCGAATTGGGTACCGAATTCGGCTGCTGCTCTAAACGACGCATTTCGTACTCCAAAGTACGAATTTTTTCCCTCAAGCTCTTATTTTCATTAAACAATGAACAGGACCTAACGCACAG	GGCCAAACAAAACGAAGATGTGTCCAAAAAGAGCAGCACAAAGAGAGCGAGAGAAAGAGAGAGTTAAAACAAGAAGAAACAAAATAAAGCAGCCAAGCTGAAACAGCAAAGCTTGGCTTAGAGCAATTTCCGTCTCTGCGATTCAGTTGCCAACAATCTCTCGAACTGTTAACGTGTCAAGCGGAAAGTTCCCGTCTAAATCTATATTGAACAATTGTAGTGCTTTAACGCGTTTCAAAAGTAATAATCATTAGTGCGGAGTGCAGGTAGCTGAGTAATAGCAAATAAAAACAACTTTTTCGAATAAATAAACACATTTTACAAACGACCCCAACAACAATAAGTAAACAATGAGCTGTTGCATAAAACTTGTTTTCACGTGTTGCTCACACGTCGCTC…
AA-14	CG11897	-	FBgn0039644	CG11897	3R: 29,158,129	6 bp downstream of txn start site of CG11897	5'->3'	Eye Disc, Wing Disc, CNS, VNC, PNS, Ring Gland, CA Cells (Ring Gland), PG (Ring Gland), Proventriculus, Midgut, Salivary Gland	AGCTGGGCTAAAGAAATAGCTCTTCATTTATACCCGAGCGCGAGAGAGTGCTCGCAGCGTTGCCACCTAGTCGCATTTTATACCCTTTAAAAGAAGAGTTAAGAGAGGTGTTCTGAGTCCGTCAAATTTTTTGTCACATGGTAATGGCATTTGTTTTCTACCTACTAAATAATCTTAAAAACAGATGACATATTCTTTTGAAATATGTAATCTTCAGAAGGTAAAAATAATATGTTAATTTGCGCTATGATCTGCATCTTCATAAGCAGTAGGAGGGCAAATAGTGAAGCACTGATTTCAACACGGTATCTCTAGGCCGACGCACCGTTGAAGTGCACTTGCTTTTCAGTGCTTGTCCACGGATAATAACAGTGATTTATATAGTGTTTGTATTTGTCC…	gCCCagCTCAgTaggtttTTTTTGTTGTTCCGTGCGGGTGCTCATTTCTCGTAATATtagtgTAAATTCCCATACGTCCTAGTGTAGACCGGATTGCGACCGTTGGGCCGGACGACTGTTAATTAGGATATAACACACCAAATATATATACCAAAAATCCGGCAAAATTACGACTCATCTCCGACGCCGGAGCCAGTTCTTTGTTACTGCTGCTCGCGCAAATAACGGTAAATGTGGATAACGGGGGATAAATCACTGCAGACCTCGACCTTTACAACAAATTTGTACATACCTATGTACATTGTATAAACCGAAAGCGACAAACCGATTTCTTGTTGCCGGCTATGCATTATTGATTTTCAACATCCAATTCGACAGGAGAGCGTTGGACCGGGGGGA…
AT-1	CG10426	-	FBgn0036273	CG10426	3L: 12,277,708	52 bp into exon 1 of CG10426	5'->3'	Eye Disc, CNS, VNC, PNS, Ring Gland, CA Cells (Ring Gland), Salivary Gland	CTCCGAGCAAGTGCGGAACTTGTCGTGGGAACTGCGATTTAGGGGTGGCAAAAGTGGGCAGCCAACTGCCGATAAGTGGGAGCACGTATCGATAGGTGCGGGCGGGGGTGTTTCAGTGGCTGGGTTGTGACACGATAGATTTAAAGAAATATTTCTTAAATATTAATTAAGATTTGTATTTAATTGTGTTTCCAGCAAAACGTACCAATGTAATATTTATTAGGTAAACATACATAACAAAGCGCTATATATTCAATACAAAATTGTGGGCCAAGTACCCTTCAAAAATTTATTAAGAGGAATTTATAACATTATTATTAAATGTACTTTATTATTTTTTACAATTATTTAATAAACCGTTTCTTATATTAAAAAAAATAATAAGGTTTAATTAACTGT…	GCTCGGAGCTTTTTGGTTGTAAACAACATTGGAACGCGGTAAATCATACAAAAATTACCTAAATCGCATATGTGACAGCAACGTGGAAGGGTAGTGCGTACCAGTGCGAAACATGAAAAGCACACCAAGAGCGAAATCAATTCACACCTGAACCTGAACTTGAATATCGCATGTGTGCTATGTGCTATTGTTGCTGCTTTTATGCTACACATAGGCCAACAACACAAGAACAACAAGGCTGCGCTGGCGGGAACAATGGTCTGCTAATTATAAATCTCTCGATCATTCCTTATTCGCTGCATGAATTAACTTTGCCTACTCGCAAATTATTAAAAATAAAACTTTAAAAATAATTTCGTCTAATTAATATTATGAGTTAATTCAAACCCCACGGACAA
EH-2	hid	head involution defective	FBgn0003997	CG5123	3L: 18,189,081	3432 bp upstream of txn start site	3'->5'	Eye Disc, CNS, VNC, PNS, Proventriculus, Midgut, Salivary Gland	CAGCAGACTGTTCTACACAAATTACCGTTAAATTAAGAGCTCGCGTTCGTCACTTAAGCGGGAAAGTTAACGCGCAGACAGGGACAGGGAGAGTCAAGGAGTGAAAGAGAAAGATGTACTTATGTAAATACTTTATTCATTATTTTCCATTATTATTTAATTTTAAATATTTCTTTAGTCCAAATTTCTTTGAAATGCAATCAAGTTTTAATTTTTTTGGGGTAGAACCGAAAATTCTTATGAATATAGTGAATATATGTAGTTGAGAATTGCAAATTTTTTTGTTAAGATATAAAAATAGGCCAAACAATTTTAAGAAAAATTTAAATTATGTCGACAGACCAAAGGAAATTTCACATAAAATCATTCAAAAATGTATACCATAAAATAAGAAGACGA…	GTCTGCTGCTGCTCATCCTCCGTCTCGCCACCACATCCTTCTGTCCCGCTCTTCTGTGNCCGCTGCGCAGGCGCACAATTTACTGTTGTTTAGCCTCCTAATTGATTGCCATTGTTGTTGTTGTTGCTGCTGCCGGCTGCTACTTATGGCAAATATGAATTATTATTTATTTTTATTGAAGCGAACGGCGGCGTTTTCGTCACAATTTTTTGCGTAGCCAGCCAGAAATAATAGTAAACCCAAGCTGAGTGCAGAAATTTATTTGTTTTCATTGTTGTTGTTGGGCTGCAGAAATTGTGTAATAAATAATTTACGCTCGCTTTTGCAGCGTGCCACATAATCATATTCAATAATAATAAAAGCAACAGAAAAATGGGCTGGGCATCAGTTAAGGAGGGG…
EH-6	CG14253	-	FBgn0039467	CG14253	3R: 26,980,439	78 bp upstream of txn start site of CG14253	3'->5'	Eye Disc, CNS, VNC, PNS, Ring Gland, CC Cells (Ring Gland), Midgut, Salivary Gland	AGGTGNNAATANAANCTCTCTGTGAAGCGAATGAGAGCGAGAGAAAGACCAAATCGGCTGGAGAATTATGGACTGGCATGTATAGTCGCCTCAGTGTCTGAACAACAGTCACGAAAGTCACACGGATTGCGAGCGAGTAGAACGCCGAATTTGGAACCGATTCGGTGCGGTTTTATATCTTTTGGATGCGTGCCCGAACGTCGCGTGGATTAATTTCGTGTTTGGCAATTAACAGTGCCATCGCTTTTTATGCAAATCAGTGATATCGAAACAGTGCAAATAACCCACATAAATGTCAAATCGAGTATAAGGCGCCTACATCCCCTTCCCATTTCCCACCACAAACCAACCAAAACTTGACCTTGACTCATGAGCTTANACGGATGTCACTTTTCCCGA…	n/a
EH-7	Men-b	Malic enzyme b	FBgn0029155	CG5889	3R: 27,151,669	6 bp downstream of txn start site	5'->3'	Eye Disc, CNS, VNC, PNS, Comet Cells (Gut), Proventriculus, Midgut, Salivary Gland	CTAGTGACCAGGCGACGCGAAAGCGCCAGCGAAACTTGAATGGAACTAAAAAATGACAGATGTGCGAGGCGAATGCAGGGTGCGGTACTCCGCTGGCGGACAGTGCGCACTCGAACCTTTTCGAACGGACAAGCAGTGGGGAAGCGAACCTGTTAGCCTAAAGTTTAGTTCACTTTCGAACTTTGAGTAAATTTATAGCGTTTCAAGCCGTAAATGTTTGTACCCATTCAAATTTATTCATTAAGCTATGTAACATACATTATACATTATTATTATTATTAATTTATTATTATTATTGTTATTATTATTATTTTATTATTATTATTATTAATTTATTATTATTATTAATTAATTATTGATTAATAATATTCAATGTGTTTATACTAAGCTGATTTTGGC…	GTCACTAGTGTCGTTTTCGTAAGTTGTTGGGGTGGGTTAAAATCCGCGCGCAGAGCTATAATTTTATTCCTGGAAAATCGTCGTTGTCGCTGACCGCGTCGCATTGCAAAGTTACCGTACGCCACCGAAAGTATTAGCCCTTTGTAGCCGGACAACTGTCAAACGGATTTGACTGACACAAGAGCAGTGATATTAGCAGCGCAACGGAAAGCAATTATACGACATAAAAATGTTCTCACGACCCAGGTAAGCTTTTCTTTTTCGTTTGGTTTTTTATGCAAGGACTCGCCTCGAAGGATTTGTGTGCGCGTGGGTGTGTGTGTGCCTCGGGCGCAAATTATGTAAGATTTCGCGATGCGGGAGGAGCAACTGCCCCAGCTGGTAGCCCAGTGACCTAGT…
EM-7	CG31145	-	FBgn0051145	CG31145	3R: 23,669,375	Intron 1 of CG31145	3'->5'	Eye Disc, VNC, PNS, Ring Gland, PG (Ring Gland), Salivary Gland	CAccacTGtATCtTTTTTGGTGCCGATTTCCTTGCTTGTTAGCGTATTTCAATGCACCGCGATGATTTCGCTAAACCTTTGCATTTTCCTTGATATTTTTCGCGAATCGCCAATTAACGATTTATTCTGAGGGGAGTGCACGCGTGGGAGCCCCAAAAAAAGAGAGAGCGCCCGGAGAGAGCGGCTGCCTTTTTGGCATCAAACAGAAACAACAACCCACCACGCCAACGAGCGATATACGACCCCGTCGGACGAACAAACTTGACAGCGCCAAGTTCCGATAGCGACTGAACGGAGAAAACAGAAAACTGAAAGCAGAAATCTCAAATCGCGGCATAGCGCAGGCAGCACANTGCTACAANGGAAAAAAAAT	CAGTGGTGCAATCAAGAAGCTTTCCGTGGCTTCGTGTGTGCGTGTGTGTGTGCTCAAGTTCATGGTGTTTGTTTGGTTGTCAGCAACAACAACAATAACATAAACAACAAACACACAAATTGACCAGGGAAATTCTTTAAAGAAATTTAAGTGGAAACACACTACCTAAACTAAAACCAAAGACGTATATTCTAAAGAAAATCATATTGTGAATTTCCTAAGCTTATCAATCAAAATTATGAGCTATAAATCTTCTTATCAAATAAAGAAATTTAATTAAAATAAAGTATTTTTAAAGAATGCAATAAATGGCAAATAAAATACCTAAGAGTATTTCTTAGAATAATGAAAATACAAAAATCGTCGGGAATAGCCCTGCCAATATATGGCAAAAATCAG…
EM-8	CG392; yip3	CG3092; yippee interacting protein 3	FBgn0034835; FBgn0040063	CG309; CG13549	2R:23,236,497	Between CG3092 and yip3	5'->3'	Eye Disc, CNS, VNC, PNS, Ring Gland, CC Cells (Ring Gland), Salivary Gland	AGCCAGACTTTCTTGCCTCTACCAAGTTCGTCTTCTTCTTCTTCTTCCTCATATTATGGCCATAGGAGCGCGCGCCGCAAATGCGTTGCCATAAATTTAAAGCTTTGCCAAGACGAGGCGACTGCGGGAATAATGTCTATAAAGACATTTACCGGCAGCAGCGGCGACGGCGGCGTTTCCGCTAATGAAGATCTTAATACGACTCACTATAGGGCGAATTGGGTACCGAATTCGGCTGCTGCTCTAAACGACGCATTTCGTACTCCAAAGTACGAATTTTTTCCCTCAAGCTCTTATTTTCATTAAACAATGAACAGGACCTAACGCACAGTA	GTCTGGCTAATAAAGCGTCGGCGTTATAACACCACCTCCCCCCTTCTCTTTCTCTCCTTTATTAGTTCATTGCTTGGCTGAGGAAATCCCCCCCCAGCGACCCTCTCACACCAACAACCATATCCATTTACACTCGAGTATTTATCGCCGCTCTTGGCCAAGTTAAAAGGAGAGCTGCGAGACCTCCCTGGGCGCTGGAAGGAGGCAACAGCCAGCAACAGCCACACCAGGTCCAATATAGAGTTGTCACATAATTCGCGACGCTAACAGGCCAAATGCGCTATTAGCACAACATTTGTACAATGCCGCGCCAGATCATTCATTATTCGCTGCATGAATTAGCTTTGCGTACTCGCAAATTATTAAAAATAAAACTTTAAAAATAATTTCGTCTAATTA…
EM-9	mbl	-	FBgn0265487	CG33197	2R: 17,265,495	31 bp upstream of txn start site of mbl-RA, RB	3'->5'		GAATGGAATGACCAGAAAAATATTGCTGCTTTCAGTTTCGAAAAATTTTTCGATGGAAGCGGTTCTGTCAGCGGAAAAGTGAATTATACCAGAGCCTGCCTGAAAAACTCAAGAAAACCCCATCAAAGAAATAGCAGCTCTCAGCTAAATAATAACAAACACAATACTTTCTGCTCAGTCACAGCAAACAGAAATAATCACAATTCTGCAAAACGCCGTCATCAAAAAAGTTTTAGCCTACAACTCTAGAAACGCGGAAAAATTTGTCAAAAATACAACTAAAAAAACAACAACGCGAGTGCACGTGTATGTGAGGTGCTCAGTAAGAGTGTTTGCGTGTGTTCGTTTCTGTGTGTGACAGATAATAAAAGGAGAAAAAAAGAAGTTGTCGAAAGTCGT…	TTCCATTCCAATTCGACTCGAAACTCTCTCGCTCTCTTTCACTCTCTGCCTGTCATTCTCTTTCGCTTACGCTTGCACTGTGGGGCAAAAAACCACATACTGTGGCATTTTAGTAACTTCAAAACGTTGTAGCATATAAGAAGTGGAAAAGATATTCCAATTTATATATTATTTTGTATATTAGTGTATAAATGCTTGACTAACTCTTTTCGTCAGCTTAAATTTTATAGGTGTCAACTGTTGCAATCAAACTGTCAACCCTCCATTCAGTACGAAAAAGTGTTTGTTTGTCCCACAGTCCGACGAGCTCTCTTGTGTGCTCTTAAAGAGTACTTTTATCCAATGAAGAGAGTTCGAGTGTTTTTGGTTTTGTTGATTACCGAGGGGGGTTTTTAGGGG…
EM-10	rdx	roadkill	FBgn0264493	CG12537	3R:14,003,126	Second Intron of rdx-RB, RC	5'->3'	Eye Disc, CNS, VNC, PNS, Ring Gland, CC Cells (Ring Gland), Proventriculus, Midgut, Salivary Gland	TGCCAGACATTAATGAACGTTAAATTACCGCCGCCGCCGCCGCTCTCTTTATTATGTGACTATGGTCGTTTTGTGAAGCCTCGTTGTCTGCGATTCCGATTCCGACTCCCGATCTTAATACGACTCACTATAGGGCGAATTGGGTACCGAATTCGGCTGCTGCTCTAAACGACGCATTTCGTACTCCAAAGTACGAATTTTTTCCCTCAAGCTCTTATTTTCATTAAACAATGAACAGGACCTAACGCACAGT	GTCTGGCATAATTTTCGGTACTTCTTNCTTCCTTCTTTTGGCTTCTTTTGCGTGATGCAAAAAACCCGGCTGATGAGGAATGGTTTAAGCCAAAAGGTGCCCTCGAGAGTATAAACCATGGCGACGGCAGCTGCCAAAAATGGATCATTCATTATTCGCTGCATGAATTAGCTTTGCGTACTCGCAAATTATTAAAAATAAAACTTTAAAAATAATTTCGTCTAATTAATATTATGAGTTAATTCAAACNNCACGGACAA
EM-11	Ccs	Copper chaperone for superoxide dismutase	FBgn0010531	CG17753	2R: 10,122,539	First Exon Ccs	3'->5'	Eye Disc, CNS, VNC, PNS, Comet Cells (Gut), Proventriculus, Salivary Gland	GNCGGTGGCTTGATTTAATTACGAGCTCCATTAAGGTAAGTATATGTTATTCGGGTCAGGAAACTTGCTTCCATGTTAATGTGCAGATCCTTTTATCCCCGCTGAGTGACTACGTTGGGCGCAGAAGTGGCCGTGGTGTGNTGAAGTTACTTAGGGGGGTCAAGTGTTTTTGATTACTCACGATTTATTTCGANNGGACAANAAAATTGATTGCGTCTAGGTATAATTTGGAGTTAGTTCACCCNCATTTTTTAACGNCGAGGGCTTCGNGGAAACAAAGACCNGATTTAGTCAAATGAATCGCTTCGCTGCCGCGCAGGTTTTGACCAACAGAGGAACATAATGNGCTTTTATAAAGNAATGGAGGCAACAGAATCTGGGGGGCAACCGTGTCGAGAT…	GTGCCGACTAACAATGATAAACAAACTTTGGTATCGATGGCCGTCGATAGGTTCAGACAAATCGCGCCTTCTGTCATCGAAGAACGATAGGTTCACACGGAACGAAAGTTTAAGGCGTTTGTAAACCACTTATCCAATAAATTATAACGTTGAACTGATATTACTAGTTACGTATTAGAACACAGATGTAATATTTTTATCGTAGAACGTTTTACATTTACAAAACCAAAGTTAGGGCTAAATACGGTTAGGCAAAAATAGGGCTAAGTACCTTGGATATAATCATTGGTTTTCTGTTTAATTTGACCAACAATTTTATAATCTTAAGCTGACTTTGTCCAACTCTTCTGGACCGATTCAAAACGCTAACCCCGAACTAGCTTAGATGCTAACTTATTT…
EM-15	LanA	Laminin A	FBgn0002526	CG10236	3L: 6,218,082	59 bp upstream of LanA txn start site	5'->3'	Eye Disc, CNS, VNC, PNS, Comet Cells (Gut), Salivary Gland	GGACGACTATCAAAATCAAATATTTCGGGGTCTCGAGGAAAACTTCTCGCTGCGGTGCCATCAGTTGCTCGAGAAGAGCCATCCAGTGCGGTTGGATGAGCTCCACCAAAGGAATACGAAAAGAACAGTGAAAAAAGTGAAATACAACAGATAAGAAAGTGAAATACATACATAAGTGAACCGGGAAAGAAAGAGATAGAACCGGAAGTGGTCCGTGGAGAAAGGACTGTCGTTATCGCAGCGCGGGTGCTTGAACTCTCGGCACAATGGGGCACGGAGTGGCCTCCATTGGGGCTCTGCTAGTAATCCTGGCCATCTCCTATTGCCAGGCGGAGCTAACGCCACCATATTTCAATCTGGCCACGGGCAGGAAGATTTATGCCACAGCTACGTGTGGCC…	AGTCGTCCGATCGGCTCTTTTCGTATGCCTTCGGCTTTTCTCGTCTTCGGCATTCTATACAGCTGAGAGAACGATAGTCTTTCCGACCCTATAATGTATTCACATCCTCTTATCCGTCTTATTTCAGAAAGTTCTGAAGCCGGAATAAAAGATACGGATTATCGCCATTTGACTTATGAGGTTATATAATCATTTAAAATATATGTAATTGTATTTAATTTGTTCATTATATCAGCATTCTACTTGGGTTCATCATAACCTAGGATAATACTAACGTTAGTTGCTAGGATTGTGAACTTAGTTCTATCACCTGTAACCAAAGTTACTTAAGACCAAGATTGTAACATCATTTCAATGCAGTTTGGTGCTTTTACTATCATCTCACATGAAATGTGTTTA…
EM-16	SKIP	Shal K[+] channel interacting protein	FBgn0051163	CG31163	3R: 22,133,844	8 bp downstream of SKIP-RB, RE, RG, RI, RJ txn start site	5'->3'	Eye Disc, CNS, VNC, PNS, IPCs, Ring Gland, CC Cells (Ring Gland), Midgut, Salivary Gland	CGANTGACCGCGCGGCGATAAATGCGTTCGTATATATTCGTATATGTTGCTTGCTCCATCTGGCATTTTTAGCATCACAGCCGAGCTCGCGAACGGTCACTCTCTTGGTTCGATGCAACCGATTTAGTTCGAGTTCGAAGGGTTTCGAACTTACGTTTCTTATATTAAAATAAATGCACAAAAATGCAATAAATTGTGTGTTTATATTTATATTTCATAATTAGAAAAGTACAATTATTGTTTACCGTTTTCTTGCCCGTAGTTTTTTAAATTTAGCCGCGCCACAATTGCACTCTTATATTTGAAATACGTACTAATTGGGCGAATTTAGTTCATTTAGTACAATTGATGCGCATGCGCCTCTCTTGAAAATTAAATTCTCTGGCATTTACAGTGCCA…	GTCAGTCGTCGAAATGTTCGAGATCCGGTCGTTTTGAAAACCAGCTCGAGCGGTCTATTCGCGTGAAATTGAAACTGAAAAAGCCGGTAAAACTGAAGCAAGTGTGTTGTGATTGAGAATTGAGCGAAACGAAAACGGTGGCCAAACGAGCCGTTTAATGAGCAAACAGGCTGGCCAATAACCAATTACCATCAGCCATGCCATCAAGGAATCGTGATAACGCAGACACAACCGGCAGCAATTTGTTAATTTGAAACGTCGTGTGTGTTCCTCTACGAAAAAAAAAACCCAGTTATTTAGCAAGCATTTAAATTGCATTTGTAGCATAGCACTTTAGTTGCGCGTAGGAGGAACAGCAAGGTCGTTGGGGTCGAATGTGAATGTTTGTGATGCAAGTGA…
HS-2	hng3	hinge3	FBgn0035160	CG13897	3L: 739,146	205 bp downstream of tnx start site, into the 5'UTR of hng3	5'->3'	Eye Disc, CNS, VNC, PNS, Ring Gland, CC Cells (Ring Gland), Proventriculus, Salivary Gland, Trachea	AGTTCGCCAATAAAGACGCTGCAACATGGACATGCACAGGCTGATCTTAATACGACTCACTATAGGGCGAATTGGGTACCGAATTCGGCTGCTGCTCTAAACGACGCATTTCGTACTCCAAAGTACGAATTTTTTCCCTCAAGCTCTTATTTTCATTAAACAATGAACAGGACCNNACGCACAGNN	GGCGAACTGAGCAAAATGCGGTGCTAAACTTCCCTGGCGCAGAGAGCAGAGAGCGCTTTCTCTCAAAATAGCCCCATAAGTTTTGGTTTCGCTCTCGACTGGAAGTCTCTCAGAGAACGCGGAGAAAGGTGCGGTGTGCTCAACGCCGTGCTTACCGTCTGGTTTGCTGCACGTGTTTTCCGTTCGAGAATGTAAAATTTCCACACAATTTCCAATATAGGTAAAAGTTGGATTATAAAAATATAGTTCCTTATTTACCATTCAATTTCTATTTATTTTTTATCACTTGATTGTTGGAAAGGGACTCGTTACTCGATTTTTGCTATTTAAAGAGCATTTGGAAAGTGCATACACCCATCAATTATAAAATCTCTCTGGAACGTTTTTCACTCGCCTTTT…
JHW-2	cpo	couch potato	FBgn0263995	CG43738	3R:17,944,078	29 bp upstream of cpo-RN, RO, RP, RS, RX, RY txn start site	5'->3'	Eye Disc, CNS, VNC, PNS, Midgut, Salivary Gland	GCCTGAACTTAAAACGCTGCCTTCGGCTCTCGCTCGGCACTCGCTCGGCTGCGACGTCGACTGCGACGCGGGCAGCGACAACAACGATTGGCCTCTCTCATTCACTTACCTCCTCTCTCTCTCTCGCACTCTCTCTTAGCGGTGAGAGAGTGTTTTCCTCACATTTGTTTTGCTTTTGCGGTTCGCCAATGGCCCCCCAAAACGAAAAGAGCGCGCAAGAGCTAGCTCCACAGTGGATCTTAATACGACTCACTATAGGGCGAATTGGGTACCGAATTCGGCTGCTGCTCTAAACGACGCATTTCGTACTCCAAAGTACGAATTTTTTCCCTCAAGCTCTTATTTTCATTAAACAATGAACAGGACCTACCGCACAGTAN	GTTCAGGCGATTTGGATTCGGATCGGGCTTCAGATTCAGTTTTCAGTCTAATGTCAGGAACGCAGTTAGCTGCTCGTCTCGTGCGGAACTCTCAAAACTGGCCGTTTAATATAACTAATAATCTAGCCGAATAATAAACAAACTGTAACTACAACCGGTAGCAGTAAGCAGTAACTACACTACAGCAACTTAACAATCGGCCGTAACTCGAAATATTGTAAATCAAAAACTAGACCAACAATCGAACGCCGCCAGTCGAGCGATAAAGCTGCAATACCAAATATCAAACACGCAAACACACACATATGCATCTGAAATATTGGCCTATCTCGCAACCAGAAACTATTCGCATAAATCAAAAAACTATATCGCAAACTCAAAAAGCGGAAACACTGGGCA…
JHW-8	E2f1	E2F transcription factor 1	FBgn0011766	CG6376	3R:21,633,709	Second Intron of E2f1-RC, RB; First Intron E2f-RC	3'->5'	Eye Disc, CNS, VNC, IPCs, Salivary Gland	CCCCCAACCCTTTTCGCTCTCTTCGGCTTGCCGGCTACAAATCGGCTAAAAATCGCTCAGACGGAAGTGGCGACGTCGCTGTTACCGCACCCACATCAACAGCGACGCCGGCAGAGAACCTTTCCCCTCCCGCTCAACCAACCGCTTCACCATCTTCTTTATCTTTATCAGTTGTGTGCCAAGTGTTGCATTGCGTTGCAGTGACGACATTGTTGTAGTTGCAGCAGCACAGCAGCGTTGCCGATTTTCAGCGCCCCATCAACAAGGGGTACACTTTTTAAGGCCGGAAATAGGCATTAAATGGGTCTATCGCATAACTCGACACTGTCGCACACAAATCTATTAATTTCTACGTATCATAAAAATTATGCCTGAGATTAAAGCCAAGTATGCTCATCT…	GTTGGGGGCCAAAAGCAAAAGCCGCTCTCACCGAACATTCGAGTCTGGCTTCCACATGCCACATGTGAAGAGTAGGAAGCGGCGCCACTCAGATTCCACCCTCTTGCGCTTTCGCTTTCCGCCCCCTTCTCCACATTCGTTCTCTCTCGTGCTCAGCTGTTGCCGCTAATTCGCTGCAATTAGCGTGGTTCTCTTAGCTTCAAGCATTAGTTTTTATATCAACAGAATTTTAAAATTAAAAACTTCAAATAAAACTTGGACCAAAGATTTAATTAAAAGCTGATATTAGGTAAAATAATGTAGCATTTAAAAAACAATTCAGGAAGTGATTAACAGCGCTGTTATAGGTATTTAACTTCGCTTATAAATAATTATATTTTTCTTTTAACACTCAAATGT…
JHW-9	spir	spire	FBgn0003475	CG10076	2L: 20,311,576	5' UTR, First Exon of Spire	3'->5'	Eye Disc, CNS, VNC, PNS, Ring Gland, CC Cells (Ring Gland), Salivary Gland	GTCGGGAATCCGAATTCCATCCCCTCGTGTTGTGTTATTATTGTATTAAAGTTTCCTTTGCCATTTACCACACACAACAACACAGAAAAACAACAACAACAAAACTAAACCAAATCGAACCAAAAACAAACCGCGAATTTTGCAGGTTAGCCACCCGAAAGAGGCAAAAAAATCAATTATATGTTGGCCAGTGCCGGGTTTGCAGTGGAATCGGGTTGAAAGCCATCGATAGCCACACACGCACACACACATAATGACGGAGCACCAGGCCGAGGAGCAGGCGGACACGCCGCCCACCAAGGTCAAGGCCACGCCCACACCCACCCCGAGTGGAAAGTTCAAGGACGCGAAGGAAGACGCCTTTCTGTCCACATCGCCGGACAGCGCCAACGGCGATGC…	TTCCCGACGTACACGATTCTAATATTTTGTTTGTCGTCAGCTACATTAAACACAAAGCACAGGGTATAACAAAAAAGACATGATTTTCGCTTGAGAATATTTTAAACTGGCGTCACGTTTTTGTTTTCGCACTTCTTGAGTCGGCATTCGCAAATCGCCGTTAGACTCTGCTGGAAATTTCACAACACTGAGGAGATGGAACTCACGCACTTTGCTTTATTTTTATTTTCTTCTGTTTCATTTGCATTTCTTTATTATTTGAAATCTCTCTGTTTTTCTTCGGCAATCGCACTTCGTTTTTTCTCCCCGGCTATTTTTTACACACGTCCGTTCGCCGCGAGTTGCTAATCGTAAATGACACTCTTGTGCTCAAATACATGCAGCATGCAACAATGTTGC…
JPC-2	Nap1	Nucleosome assembly protein 1	FBgn0015268	CG5330	2R:23,907,229	74 bp into the first Exon	3'->5'	Eye Disc, CNS, VNC, PNS, Ring Gland, CC Cells (Ring Gland), Comet Cells (Gut), Salivary Gland	AGACGCACGATGAGCACCGCCACGAAAATGTTTAAAAAGGAATGCTGCGCTTTGGCGGTGAGGAGTCCATTTTCTTCCGAAACGTGCTATTTCATGACAGGCTGTGGTCACACTACCTTCCCAGCCGAGACGCAAACCCTCCCAGTGCAACAATATTTTTAATTTTTTTTTTTAATTTTTAAATAATAATTTGAATGTTCTATTTACAAGTTGTACTCGCATAGCTAGTTAACCTGCACATTTAAAATTCATTTATTTGTTAAACAACAAGCAAAGCCTCACCTTTATTGCACCAAATCTTAATACGACTCACTATAGGGCGAATTGGGTACCGAATTCGGCTGCTGCTCTAAACGACGCATTTCGTACTCCAAAGTACGAATTTTTTCCCTCAAGCTC…	GTGCGTCTGTTCTAACCGAAGGTAAGTGGCGAATTTCTGACTGATTGACAGCAATTCGGGGGCCAACTCACCGGCCAGGCACTGGGAGCTCGCGACAGTGGTCAAAGTTGCCGATAGCCCTCGAATTTCGTCTACATTCGAGCTTATTTCGGTCCACCACGTGTTTTGCAAAAGCGCGTTGTATGGTAATTCGATTGAATCGCACATGCACACACACACACACACACGCAGGCAGATTCGCCGAATGGCGTATTATTTTTTACAACGCCCTTCTATCGGTGCGAATATGCTATATAATCTGTGAAATTCAGCTGCTCGAGTAAATATGCGGCTCCCTTTTCGCAAGTGCACCCAGTCTGGGATGGCAGCGCAGTGGGAATTTTCTGTATAAGAATGTGC…
JPC-3	Bacc; Pgk	Bacchus; Phosphoglycerate kinase	FBgn0031453; FBgn0250906	CG9894; CG3127	2L: 2,753,094	First Intron of Bacchus-RB,RC,RD	3'->5'	Eye Disc, CNS, VNC, PNS, Ring Gland, CC Cells (Ring Gland), CA Cells (Ring Gland), PG (Ring Gland), Salivary Gland	GTATGGGCCAATGGCGTGGGAGAGAGAGAGCGAGTGAGCGTCGTAACGATTTCGGGGAGAGCGAAAAAGAGAGCAGCGAGAGCGTTTAAAGAAAGTTACTCTCTCCTCGAGAGGCAGTGCTTAAATAGACGGCCCGCAGCTGAATCGCATTCAGTGTGTTTGTGTGCTTCGTTCGGTGCGGTTCTCTCTGTCTCTCTCTCGCCTTCCCCGAGTATTTTGCGCTGGTTTTTTGTCAACAACAAGACAATCCACAAAACCAACCCGAATTGTTCTCTATATAACGCAGAAACTAAATAGTTCCGGAAAACCTCAAAGAAACCAATTCAAATATGTCGGCTGCTACGGAACAACAGAACAACGGCGATGTGGCCGTGGAGAAGGTGGCGGCAGATGATGTGT…	n/a
JPC-7	CG31145	-	FBgn0051145	CG31145	3R:23,669,371	First Intron of CG31145	3'->5'	Eye Disc, CNS, VNC, PNS, Ring Gland, PG (Ring Gland), Salivary Gland	CACCACTGTATCTTTTTTGGTGCCGATTTCCTTGCTTGTTAGCGTATTTCACTGCACCGCGATGATTTCGCTAAACCTTTGCATTTTCCTTGATATTTTTCGCGAATCGCCAATTAACGATTTATTCTGAGGGGAGTGCACGCGTGGGAGCCCCAAAAAAAGAGAGAGCGCCCGGGGCTTCGGTGTGTCCGTCAGTACTAGTCGAAGCCGAATTCCTGCAGCGGCCGCCACCGCGGTGGAGCTCCAGCTTTTGTTCCCTTTAGTGAGGGTTAATTAGATCTTAATACGACTCACTATAGGGCGAATTGGGTACCGAATTCGGCTGCTGCTCTAAACGACGCATTTCGTACTCCAAAGTACGAATTTTTTCCCTCAAGCTCTTATTTTCATTAAACAATG…	gtGGTGCAATCAAGAAGCTTTCCGTGGCTTCGTGTGTGCGTGTGTGTGTGCTCAAGTTCATGGTGTTTGTTTGGTTGTCAGCAACAACAACAATAACATAAACAACAAACACACAAATTGACCAGGGAAATTCTTTAAAGAAATTTAAGTGGAAACACACTACCTAAACTAAAACCAAAGACGTATATTCTAAAGAAAATCATATTGTGAATTTCCTAAGCTTATCAATCAAAATTATGAGCTATAAATCTTCTTATCAAATAAAGAAATTTAATTAAAATAAAGTATTTTTAAAGAATGCAATAAATGGCAAATAAAATACCTAAGAGTATTTCTTAGAATAATGAAAATACAAAAATCGTCGGGAATAGCCCTGCCAATATATGGCAAAAATCAGTA…
JPC-10	Meltrin	Meltrin	FBgn0265140	CG7649	3R: 14,692,804	Intron 1 of Meltrin-RC, RD	3'->5'	Eye Disc, CNS, VNC, PNS, Ring Gland, CC Cells (Ring Gland), Salivary Gland	CCCTGGTTAAGTTAGGGAAATAGAGTCCCCATTCCATGAGTTGCCCTCGCAGCACTTTGTTTCGGTTTTTTTTTTGCCTGGATGGCGGCAATGATTACCCAGCGCTCGATCCCTTGCTCTTGTGGAGATTTAAACTTGCTTTAATTTATGCTTAACCTCCGTACAGGATTGATTTCACACTAAACCCATTCGGGGAATAAACCCCTCTCTGAAGGTTGATAATGAAAGTCGAGGGGAATTCCAGGAACATGGCCCGGTCAAAAGTGAATCAGCGAGCCCGCCACGGCACACGTGTCTTCATTCTGCCACAATTATATAGTAATGACCCACTCATTTCAAGGCAAATCCATTTCTATCGATTTCTATATAATAGGGAAAACGAAATTCGCTTAGATACAA…	AACCNGGGTGAGTTTGCCAGACAACCCCGGAAAGTGGGAAATGCGGCTTTTGCATTAGTCATTCAGTGGGAGAGTTGGTAAGAGCAATCACACTCACAATCACAATCGCATTCCCGTTGGCACCCCCTGTACAGTGAGGCAACGAAGGAATGCCCCAAGAAAGCACTTGAAAAACTTTGTTTATGCCAACAGCCAAAGGAAATCACGTTTGTTTGCAGCAGCAGCAGCAATTTCCTCTAAACAGGCAGCCAAACAAATAACAAAGAAATGCCTGACGTGGGAGATGAAATGCATTGCATATGCACTGGGGAAAATTCATAGCAGCTCTTTTTTTGAAAATCATAAATAAAGTTAAACACTAAACTTACGGTTTATGTGGTGTGTTATATGAAAAGATGA…
LH-7	wun	wunen	FBgn0016078	CG8804	2R: 9,413,469	3 bp downstream of wunen txn start site	3'->5'	Eye Disc, CNS, VNC, Ring Gland, CC Cells (Ring Gland), Midgut, Salivary Gland	GTTCCGATAAGATAGAAGTGGCTCGTGTTTAGACGCAAAAGAGCGAAATATGTGCGAAGAGAGACCCTCTCTCTCTCTCTGGTAATATTTAAAAGTGCATTTTGTTGATAAGGCGATAAGGAGCTTAAAAAAAATGCAGTGTGCCAAGTCCATAACTGTAAACAGTCTGCAAATTGTAGGAGGCTTAGTTCTTTTTGCAGTAATATTTAATTTTAAGACCAAAAATAATTGTAGTCCGAAAAATTGCCTAGTTTTTGGCGCATAATACTGGTTGCTCATGCGACTACCTGTAGAATATACTATTTTTCTATTCAAAAAAAAAAAAATAAATAAATAAAAAGCCAAAAATTGGGGTTTTCTTTCATAAGTGCACATGTGTCCTATTTGTATGTTGTCTAC…	ATCGGaACAGTCGCCTTTTTCCATTGGACGAGTTCGGTTCAAATGCTCTGTGTCGCTCGTTCATTCGACCAAAATAAAGTGCGTGTAGAAAATCGGGCGTATATATGTACATATAACCCTTATCCGATTGACACTGATCGAATCCGAGAGTCAGAAAAGCGTACGTTACATAAAGGCCAAAACGATGACGGAGCAGTAAAGGCTTGCCTGAAAATCTTTCGCAACGCTGCTGCTCGGGTTTAAGGTAAATTAATTAAACAACGAAAGTGTTTATTTGTACTAAAGCGAGTGAGCTAATAGATGTGAATATACATATCTTGGCCATTTTATCGATTTGCTTGGCCGGTTGTTTTCGTGCTCATCGCGAGTACGTATTTATTTTTAAAAAATAATAAACGC…
UT-4	Rho1	Rho1	FBgn0014020	CG8416	2R: 16,102,973	First Intron Rho1-RA,RB,RC,RF	3'->5'	Eye Disc, CNS, VNC, PNS, Ring Gland, CC Cells (Ring Gland), Salivary Gland	AGCAGAAGTGAAAAAATTCCACACAGCACGCACACAAATGCACGCACGCCCAGCCAGAGGCGAACAGACACACGCACACACACACACACACAGCCATACCGAGAGTGGATGATGAGATGTTTTTGGAATAAAGTGTGAGCGGGACGGGGCGCGGAGAGAGGAGTTTCCTGGAGTGTTGGAGAGAGGGGTGGAGAAGCGGGCGGCCCTATGACGCGACCAAAATGAAAATGCGAATGCGAAAAACCGTAAAGAAAAACGGGAAAAACTCGGCTAACGGACAATGGACAATGGCCAGATAAGAAAGAACCCCACACTTTATACTATTAGATCTTAATACGACTCACTATAGGGCGAATTGGGTACCGAATTCGGCTGCTGCTCTAAACGACGCATTTCGTA…	GGNNNNNNNNTTTCTNNTGCTTCTGCTCTTTCGGCCACTTACAATTTATATTGGTGATTTCACAACACTCAGCACGAATTCGACACTTAATTTGCTTACAAAATGGCACAAATTTGTTGATTCTTATGCGTCTACCGTTTAGCTATATCGTATAAAAGTTAATGCAATTACAAAAATTCGAATTGAACTCGACGATTTTTTCCCATGCAAAATGACGATGAACAATGTTCATCCGTTTCATTTCTCGGTAGCGGGATGAACGCTCGATGACCAACCAACGCCTTCGAGCGCAGGGCTGTTATTAACCCAATCGATAGTTCTCATCGATGGCAACTCTGTGCGCGTTATTCCCATGACCGACCACGACTGGTAACACCGCACATATGTTATTCTTGCTCT…
UT-5	ptip	-	FBgn0052133	CG32133	3L: 14,029,124	6 bp downstream of txn start site of ptip	3'->5'	Eye Disc, Wing Disc, CNS, VNC, Ring Gland, CC Cells (Ring Gland), Proventriculus, Midgut, Salivary Gland	GTTGGTACAAAACTCTGTTTATGCGATACTATCGATAGTTCCAGAAGTGTGGCAATATGGATGCTTAATCTGCTTATATCGATTGGTGGAAAACTTGGATATTTGATTGATTTCATTTGTACTGTGGACCAAAAAGCTATTTTATTGGTTAAAACTTTTTTAATTGGGCCTAAAACTCACTTTGCAAGTTCGATTAACTTTTAACTAAAACACGATGTTCGTATGAAAATATATGAACCCATCTATTTGTATTAAATATTGTGTATTTCCCACCTATTTTGGTGATTTAATTTCGTTCCCGTCCAATTTGAACAACCAATTACCATACCACACCACTCGAAGGAACGTTTCCTAGTTAATTAGACTCCACTCCGGGCACTTATAATTTAAGTAAACATT…	GTACCAACTCTAGGCGGAAGGCGCAGTGGTGATAAAAGAGAAAAAGTGATCTTTAAATGCAATTTTTCGGTTCCAAATTGCATTTGTTATGTGCTACGCGATAAGCACCGCATCGCACACCGTTTTTCGAAGTTCGCAAATGGCCAAGATCAGCGGAAAGACGAGAAAACACGCTGCAATGTAGATGCCCACGAGCAGCCGCGGCAGCAGCAATAACAAAAGCAAAAGTGAAATTAGCGCCGCCAGAGAAGTGCAAGTGGTCAAACAAACGGCGGCGCCATGGAGAACCTCAAGATAAGCGACAAACTGTTCGAGGATGTGATATACTTTGTGCTGGGAAATCTGGACGAGGAGGTAAAAAGCTGCAAAGCGAATCTTTCGTTTGCTGTTGCTGTACTT…
LMS-1	ex	expanded	FBgn0004583	CG4114	2L:431,219	15 bp upstream of ex txn start site	3'->5'	Eye Disc, CNS, VNC, Salivary Gland	AGCAGGGGCAAAATCAGTATATCGCTAAACGTCAACGGTAACCGAACAGATCTTAATACGACTCACTATAGGGCGAATTGGGTACCGAATTCGGCTGCTGCTCTAAACGACGCATTTCGTACTCCAAAGTACGAATTTTTTCCCTCAAGCTCTTATTTTCATTAAACAATGAACAGGACCTAACGCACAGTA	CCCCTGCTCNGCGAAACCGAACACAACGAAGATCATTCATTATTCGCTGCATGAATTAGCTTTGCGTACTCGCAAATTATTAAAAATAAAACTTTAAAAATAATTTCGTCTAATTAATATTATGAGTTAATTCAAACCCCACGGACAA
LMS-2	CG7991	-	FBgn0035260	CG7991	3L: 1,688,825	15 bp downstream of CG7991-RC txn start site	5'->3'	CNS, VNC, Salivary Gland	CTGCAGACTGAGCCGCGCGAAAAAGGTTTTTGCAAACTGTTGAAAATCGCACGGAAAATCTGCGAGCCGAAGCACACTTGCCGAAGTCGATCTTAATACGACTCACTATAGGGCGAATTGGGTACCGAATTCGGCTGCTGCTCTAAACGACGCATTTCGTACTCCAAAGTACGAATTTTTTCCCTCAAGCTCTTATTTTCATTAAACAATGAACAGGACCTAACGCACAGT	GTCTGCAGCCGCCGTCCGTTGGTTTCGGTTGCTGTGCGCCTTGTCGAGCGGAAGTGTCGAGAGTCGCCGGCGAAAGCGGGCCAGAAAGCCCAGCTTCTATAGCCATATAGCTATATAGCCATATAGAAGTCCGATCATTCATTATTCGCTGCATGAATTAGCTTTGCGTACTCGCAAATTATTAAAAATAAAACTTTAAAAATAATTTCGTCTAATTAATATTATGAGTTAATTCAAACCCCACGGACAA
LMS-3	Herp	Homocysteine-induced endoplasmic reticulum protein	FBgn0031950	CG14536	2L: 7,799,802	54 bp downstream of herp-RA txn start site, into first exon	5'->3'	Eye Disc, CNS, VNC, Ring Gland, CC Cells (Ring Gland), Hindgut, Fat Body, Salivary Gland	AACTGCGGAACGTTTACTGCGTTTCATAATCAATAACTCTGTGCTGCGAGCAAAACACCACTGAACGAACAGCTGTTGAAAACCAAGCAATAGCATAATACCAAATTAAATGTCAAATTCGGAATAAACTATTTCTCGAAAATACGCAGAGAGCAGAGCGGAGTAAGAAGGGAGAAACAGTGGCTGCGTAAAAGTGTCCCCGCTAGCGCAGCAAAAACCCATCACCGATCTTAATACGACTCACTATAGGGCGAATTGGGTACCGAATTCGGCTGCTGCTCTAAACGACGCATTTCGTACTCCAAAGTACGAATTTTTTCCCTCAAGCTCTTATTTTCATTAAACAATGAACAGGACCTAACGCACAGT	CCGCAGTTGATCATTCATTATTCGCTGCATGAATTAGCTTTGCGTACTCGCAAATTATTAAAAATAAAACTTTAAAAATAATTTCGTCTAATTAATATTATGAGTTAATTCAAACCCCACGGACAA
LMS-6	CG7149	-	FBgn0031948	CG7149	2L:7,790,593	34 bp unstream of CG7149 txn start site	5'->3'	Wing Disc, CNS, VNC, Salivary Gland	CGCTGGGCCATCGGGCCTGATAAGTCCGCGTCCGCAGTTCCCATTCAGACGCCGGTCCGTCCGGAATAAAGTACGTGTGTGTTCTCTTCATCTTTTGGGGCGGTCGTATATACGTCTGCGTGCTCGTCTCTTCGTCCGGTTCTTCTTCTTCGCCAGTTGGACGAGTGCAGTAGGAGTAACTGTTGTTTGCGTGTTGCGTGTTCTGGAGAGCGGCGGACAAACCGATTATTTAATTTAGCCAGCCGCATTCCGCTTCTCGCGAGCCTCCCGCGTGTGAACGAATCCGTAAATCGCCTACATATCTGTGTAGATCTTAATACGACTCACTATAGGGCGAATTGGGTACCGAATTCGGCTGCTGCTCTAACGACGCATTTCGTACTCCAAAGTACGAATTTT…	GCCCAGCGCTTAATTCGCGACGTCGACCGCGACTTGGGTTCCACAACAACGAATCCCAGTGCGCACCGCACACCAGTCATGCTCATTTGGCGGTTTTTTGGAATTGATCATTCATTATTCGCTGCATGAATTAGCTTTGCGTACTCGCAAATTATTAAAAATAAAACTTTAAAAATAATTTCGTCTAATTAATATTATGAGTTAATTCAAACCCCACGGACAA
LMS-7	CG10286	-	FBgn0037439	CG10286	3R:6,368,933	32 bp unstream of CG10286 txn start site	5'->3'	Eye Disc, CNS, VNC, Ring Gland, CC Cells (Ring Gland), Salivary Gland	GTTGGCAGCATCGAACATTTGCCTACCCTTATCGATTTCATTTTATGCATTTCGCATTCAGTGATCTTAATACGACTCACTATAGGGCGAATTGGGTACCGAATTCGGCTGCTGCTCTAAACGACGCATTTCGTACTCCAAAGTACGAATTTTTTCCCTCAAGCTCTTATTTTCATTAAACAATGAACAGGACCTAACGCACAGN	CTGCCAACTATCTGGAACATCGATAGCACAAAAAGCCGCCGCCTTTTGTTCCAGCCCCATTAGTAAACACGTGCAGTTGTGTTTTGTTGCAATGGGAAAAGTTCGAAAAGTAAAAACACGGACGCCATCCGGCGTGGACACCTCGGCGGAAATCGATGTGGAATCAGCGGGCGAAGCGGAGGGCTGCGGACCCATCGAGGCGATTTGCGTTCACCTGCAGCAGGCGAACGTGGAGGAGAAGCTGAACGGACTGCACTCATTCGCCGTGCTGGCGCTGCGAAAGGAGAAGGTTCCCGAAATACGCGACAGCGAGTTGGTCCGGATTGCGGCCCCCCTGCTGTGCGATAAGGAGAGCGCCATCCGGAATGCGACGGCCGGTGCCTTTCGGAATTTGTCGGT…
TC-1	trbl	tribbles	FBgn0028978	CG5408	3L: 20,401,594	17 bp downstream of trbl txn start site		Eye Disc, CNS, VNC, Proventriculus, Midgut, Salivary Gland	n/a	CTGCGGAGAAGACGGTCGCGTTCGTTTCGTTTCGCGAGTTCAGTGAGCAGCGTCCGATTTGTTTTAAAATCGCCGCATTTCGTCAGTACCCGCATTGCACATGGCCAAACTACCGAAGTAGTAGTAGCCCTGAGTTTAAACGAGAGTTTAAATCGAATTTAATCGGAGACTAAACGGCGCGTCGCTAAATGTCAAAACAATTAACAGCCAAGTACAGCCAGGCTAAAGCGGAGTAACAAAATTAGTAAGAAGAAGCATTAGCAGAGAATAAGACGAAGAAAACGTAGCGAGAGCAAGAACTGTGATAAAGTTAAGTGAAGTGGTAAACACAAGCAAGCATGGATAACAGTAGCGGTCAAAACAGCAGAACGGCTTCGTCAGCGTCCACAAGCAAAATAG…
TC-4	Tom7	Translocase of outer membrane 7	FBgn0033357	CG8226	2R:8,951,968	Intron 2 of Tom7	5'->3'	Eye Disc, CNS, VNC, Salivary Gland	GTCCATTTGATATTACCCCGCTGCTTCTTCTTCCCAGCCGCGTGTAGATTACAAAAAACATGAACCGCAACTTACCCAAATACAGCACAAGAGGCACGAATCCCCAGTGGAATCCAGTCTGGACGACTCCAACCACAAATCCCAAACGATCTTAATACGACTCACTATAGGGCGAATTGGGTACCGAATTCGGCTGCTGCTCTAAACGACGCATTTCGTACTCCAAAGTACGAATTTTTTCCCTCAAGCTCTTATTTTCATTAAACAATGAACAGGACCTAACGCACAGT	AAATGGACCGACATTGATTTTGACCAATTCTCATTTTCGCAGGATTTATGAAGGGAGCTGAGCCTGGCATGCCGCCTCTGAACCTTTTCAGTCTGTTATGGCAGTAAAAATAGTGGACATGATCATTCATTATTCGCTGCATGAATTAGCTTTGCGTACTCGCAAATTATTAAAAATAAAACTTTAAAAATAATTTCGTCTAATTAATATTATGAGTTAATTCAAACCCCACGGACA
TC-5	alpha-Est10	alpha-Esterase-10	FBgn0015569	CG1131	3R: 7,491,630	18 bp upstream of txn start site of a-Est10 RB	3'->5'	Eye Disc, CNS, VNC, Salivary Gland	GTTTATACTAATATTTGAAGCTTTGGAGCGGTGGCGTTATTGCCACTCTCCAAACTCTCTCTCTTTCTCTCAGTGCTTTTGCACAGCGGAAGCGATTCTCACATGAATCAGCTGTTCGGTTAGCAACTATCTGCTCTCTACATTACCGGGGCTTCGGTGTGTCCGTCAGTACTAGTCGAAGCCGAATTCCTGCAGCGGCCGCCACCGCGGTGGAGCTCCAGCTTTTGTTCCCTTTAGTGAGGGTTAATTAGATCTTAATACGACTCACTATAGGGCGAATTGGGTACCGAATTCGGCTGCTGCTCTAAACGACGCATTTCGTACTCCAAAGTACGAATTTTTTCCCTCAAGCTCTTATTTTCATTAAACAATGAACAGGACCANNGCCACAGTAN	GTATAAACAAGATCCCGAGACACCGGTTGTTTTCGTGCTCATCGCGAGTACGTATTTATTTTTAAAAAATAATAAACGCGGCAAACACAATCACACAAATGTGCAGGCACAGTGGGACAAAGTGCGCTAAATTTGGATATGTAATAAATCCAAAACCAAAAAGAAAACAAAAAACGGTAAAATATTTTACTGTTGTTAAAATTCGATCATTCATTATTCGCTGCATGAATTAGCTTTGCGTACTCGCAAATTATTAAAAATAAAACTTTAAAAATAATTTCGTCTAATTAATATTATGAGTTAATTCAAACCCNCACGGACAA
TD-3	l(3)02640	lethal (3) 02640	FBgn0010786	CG9165	3L:1,336,294	Intron 3 of l(3)02640	3'->5'	Eye Disc, CNS, VNC, Ring Gland, CC Cells (Ring Gland), Proventriculus, Midgut, Hindgut, Salivary Gland	TATCGGCTTCTCTAAATTCATTGCTCTCGCTCTTTCGTCATCTCTTTTCCGCTCACGTGCCATTTGCCGAAGTTTGCTCAATGTCAATGGCTGTGCTGTTGTTGTTTCTCCCGAGATTAGGGAATGCCAACTCACACATACGCACAAACATACAGTAGCGGGCAAATAATCAGCACTAGAGATAATTATTATTCTTTGGAACTACCAAACTGTTTTGGCCATATAAATTCTGTTGGCTGAACCACATTACGTGAGAATTTTTGTTTGGATGAAGTGATACGACATTCGATCTTAATACGACTCACTATAGGGCGAATTGGGTACCGAATTCGGCTGCTGCTCTAAACGACGCATTTCGTACTCCAAAGTACGAATTTTTTCCCTCAAGCTCTTATTTTC…	AGCCGATATGCATAAAGCCGATCATTCATTATTCGCTGCATGAATTAGCTTTGCGTACTCGCAAATTATTAAAAATAAAACTTTAAAAATAATTTCGTCTAATTAATATTATGAGTTAATTCAAACCCCACGGACAA
TD-4	CG4612	-	FBgn0035016	CG4612	2R:24,525,828	Exon 1 of CG4612	3'->5'	Eye Disc, CNS, VNC, Salivary Gland	CTCTGGCTCTTCCTTTCGCTCTTTTGTACTTTACTTTTTCTGGGGGCTTTCACTTTTGGGCTGATTCTTTGGGGCTCTGCTGGGCTTTCGCGTAACACTTTCCGGTATTGTTTTCGAGTGGCACCTAAACTAGACTCTTCAGCAATTGCAGCAGTGTAAAACCTGGTTTTTGCAGCTTCGGCGATGGCCCTTTATTATTTAATTGTATTTTATGCAAAAACTGTCGCTACTAGTGATTAGTGATGTTAAAAAACATCGATGCATCTGCCATCGATACGTGAGGCCTTCATGTTCTTGGCCATACCATCGATGACTTTCTCGCTCCCGATTGCTTAGCAAGTCCACCCTCCACAGTTAGCGGATAATGGCCATCAAAGCAACGCTTACCAACACTGCACC…	AGCCAGAGAGGTAAAGAAAGAGAGAGCGAAGAGCGTTGAAAAGAGTCTGTGCGAGAGAAAAACGATTTTTTCAACTCCGCGAATCCTTGGTCATATTCCGTGTGCAAATCCTGGTAAGTGGGCATTCCGCTGGATTACGACTAGATTGGCCATAACGCAGATTCCCGACATCCCAGGTAAATCGGGAAGTGAAGTGAAATACTAGGACCAGGACAAGAACGCCGTCAAGATTCTCGGGCCCATCTACAGCGGTATCCAGATCATTCATTATTCGCTGCATGAATTAGCTTTGCGTACTCGCAAATTATTAAAAATAAAACTTTAAAAATAATTTCGTCTAATTAATATTATGAGTTAATTCAAACCCCACGGACAA
TD-7	bin3	bicoid-interacting protein 3	FBgn0263144	CG8276	2R:6,220,496	551 bp upstream of bin3-RA, RD txn start site	3'->5'	Eye Disc, CNS, VNC, Comet Cells (Gut), Salivary Gland	ATTCGGCTCATAAAGCCGAGAGACGAGCGAATGGCAAATGAACCAACCGACCTGACCGACCGCCACTCCGTCTTCGCACAGTGGGTTGTAAACTTGCTTAACAATTGAAATACATTTCAGGTATGGATACAGGAGCGAGCTTCGATTTTCACTTGGCTTTTTAAAAGCCTTCTCTTATCAGCAATCGGGTCTTAATACGTTTCAAATTTTTCTCTAAAACGATTGGACATACATATTAATGCACATATTAGTGTTTATTTTGTCAAATTAAAATTTTTGATGAGAGCAAATCTGTCTTCAAGTTTTATCATAAAAATGAAATTGATTTATTCCTCTTTTATTTAAAAGGCTCGTGTCCTGAAGCGCGCTAGAAAGTTTAAGAAATTATAAGAATTTTAC…	AGCCGAATGTGATGTACAAACAGTGAGAAAACTGGTTGTGTGTGTGTGATTGCGCCATCGCTCTATGCCTGTGTTTCTCTCTGAGCAGAGCACATTTCGTTTGTTTACAGTTTTTCGTTTTTGCGCCATGGGAAGGCTGTATTCGGATTCTCTTTAAGCAATGAATTTAACAAAAAATTAGCTAGCCAGTGAAGCATATCTCTTTAATTCTAGGCTGTAAAATAATTTTTAAGAATACCGATATGTTTTCTTTGTAAGAGTTGGCAATCTGAATATAACATTCATTTCATTCATTCATTTCATTCATTTCTTAATAAAAATAATGTCATGTAATAGTTTTTTACTTAAATTTTCCAGAACAACTATTTTGTTTCCGAATACCTTAGTATTAACTCTCTA…
SX-1	slbo	slow border cells	FBgn0005638	CG4354	2R:24,334,393	84 bp upstream of slbo txn start site	5'->3'	Eye Disc, CNS, VNC, Comet Cells (Gut), Salivary Gland	CGCTGGCCGCTCATTTTCTTTTTCTTCGGCTGCGTCGCTGCGCCAAAGACTTTTTCACTTTGCCGCGTTCGCGTTCGCGTTTTGTCACAGTTACAATTTACCACTCGTCGGCGACGGACGCGCGCTCTCCGCTGGCCAAGAAAATCCAAATCGAAGAAAAGCTCGCTCAGCTAACGGTTCTTCAGGAGCGTTTCTAACACCAGCACACGTACGTGTACGAGTACGAGAGTACTAGCCAACGGCAGTCGTCAGGCCGTCTCGTATAAAATCTGTTGCATCACTGCCGCGGCACTTCAGTCGTTCGAACGCGTGCGGCCGGAGAAGTGCAGTGTCGAGTTAACAAAGTAAACAAACTGAATAAAACATTTTGCGCTAAGAATCGGAAACATAATAAGCAAT…	CNCCCTCCNCCCCACCGGACTCACCGACACTCGAAAATTCGCCGGGGGGTTGTNNGAAAAGGCGATAAGAGACAATTCNGCCCAGAGCGGAGCGATCTTCGGGGAAGGAGACATTTCATCTGCGGCCCCGTTCTCGACCGCTTGTTCGCTTCAGGGCGGTAGTTCCGTANCGTCCGANATGTGGAATTGGTTTCTTTGAAGGTTACCGGAACTATTGCAGTACAGTATGATTTACAGAACAATTCGGGTAGGTTTTGGGGATTGTCTTGTGGTTGGTGTGCTTCCAGCGCTTATTCCTCGGGGAAGGCGTGAGATACTNCTTTTTCACTGAGTGAACTTGCCCCCGCGCGCAGTGAATGGCGTCAACTGCGGGTCGTCTGACCTCTGTTGCCGCGCAGG…
SX-4	esg	escargot	FBgn0001981	CG3758	2R: 15,332,837	~1kb upstream of esg	5'->3'	Eye Disc, CNS, VNC, Ring Gland, CA Cells (Ring Gland), PG (Ring Gland), Midgut, Salivary Gland	AGCCAAGCTAAAATTCAGTACGAAAAAGAGCATAAGCATTCTCTTTAAGCCAATTGCTACTCTTCACTCTCACTGTTTCGATTCCACTTTGTTTCTGTTTCGCTCTCGAAATTTTCTCTTCGATTTGAAAAACGTTTGAGGCGCCAAAGCCACTAAAGGCTGAATTGTACCTTTTTGTCAAAACGGAGAGAGATATTTAGTTTCTGTTTTTTTTTTATTGGGTAACACTAGGCTATATCTTTACAATACCAAAAATTGGGGGCGTGGTCCGCCCCTTATATTTAATTTTGTTACCAAAATAAATACATATCTTTTAAGTAAAAAGACATTTTTGGGATCTTAATACGACTCACTATAGGGCGAATTGGGTACCGAATTCGGCTGCTGCTCTAAACGACG…	GAAGAGGGGTCTNANCCCTGTTCNGTGTGGGNATTCTTTCCCCTAATGGCCCCCGAAGTGCACAAAAAATACTCTACAACCCAGCGATGGGNAACCACCCTTTGTGGTTTGACNTTGNCGGTAGACTTCCTCGCGGCCGTCACCTTTTTAGAGAATGATCGGNGTTCCTCTGCTGTTCCGGATANACAGACCTATTTGAATCGGTTTCTTTGAGGTTTTCCTGACCTTTTCTCTTTCTGCGTTATATATAGAATCTTTNTGTTGGTTTTGTGGTTTGTCTNGCTGTTTACCCCAAACCAANAANACCCCCCCGGNGAAAGAAATATTTACTCCGACACAACCGCAGCTACCGAAGGCCGCCAACACCCTGAATGAAATTCANCTGCCGGCCGGTTATTT…
SX-5	CR43276	-	FBgn0262965	CR43276	2R:15,373,199	49 bp downstream of CR43276 txn end	3'->5'	Eye Disc, CNS, VNC, Ring Gland, CC Cells (Ring Gland), Midgut, Fat Body, Salivary Gland	GCCACGGCGAAAAAATCATGTGCCAAAAAATCGTATGGCGTTACGCAACNTAGCAACAATGATTTATTAGAATTTTCAATAATAATTTATATTAGCTAAAAGCAAAGGTATCCTGGAAGACGCCTCTACAGTCTTCGCCCGGTCGTCGGGTTAGCCAGTGAAGTCGCTTGGAGTTTAAATTGAAAATAGTATTTAAATAATATGTTTCGTGAACATTTCATGATTTTAAAACTAAACCGTATATGTTGTCAATGATTGCTACCATTTGATTTTTATAAATAAAAAACAATACACAAGTCAAAAGTATTTTACTTTTTAATTAGACATCAAGAACAACAACAGTTGAACTTTATTGGCTCAATGATTTTCATAGGAATCCCATAGATAACAGGGATATAA…	GCCGTGGCTCTAGAGGTGGCTCCAGGCTCTCTCGAAATTTTGTTAGAGAGCGAGAGAGCGAAGAGCGCTACAGCGAACAGCTCTTTTCAACGCACAAAGTGATAGCAGACATCTGTATGTGTGCACACGTATGCTCATGCATTGTAAATTTGACAAAATATGCCCTTCACCATAGAAGTTCTTTGACTTTAAATCTATATTATTTTTGATCATTCATTATTCGCTGCATGAATTAGCTTTGCGTACTCGCAAATTATTAAAAATAAAACTTTAAAAATAATTTCGTCTAATTAATATTATGAGTTAATTCAAACCCCACGGACAA
SX-6	mir-992/Nnf1a	mir-992; Nnf1a	FBgn0262334; FBgn0034523	CR43041; CG13434	2R: 20,585,891	Between mir-992 and Nnf1a	5'->3'	Eye Disc, CNS, VNC, Salivary Gland	CGCTGTGTGCTTACACACTCCCATACATACATACTTGATTGCGTAGTATAAATCAAAGGAATGGTATTAGTGTAAAAAAGAACCGAATTTTTGCTAGATCTTAATACGACTCACTATAGGGCGAATTGGGTACCGAATTCGGCTGCTGCTCTAAACGACGCATTTCGTACTCCAAAGTACGAATTTTTTCCCTCAAGCTCTTATTTTCATTAAACAATGAACAGGACCTAACGCACAGTA	ACACAGCGATTCTAAGAAATCACTCAAAAAACACATGCATACATACATAAGTTTACACATGTTTAGCTAAAAACTTCGTACTATTTATCGTATTCTTTATAGAGATAACTTGAAATGTATGTACATATATACATTCAATTTTAAAAGATTTTTTGTCGCCAATACCAACAATTGCTCGTTAATATTATGAGCTTATTGCAATGATACGAATTTAAATAAATTGTGAATGTAAAATGACAAATGCATGTGTACATATGTATGTACATTAATGAATATGCAGATTAGTATGTATGAATTTTCATTTTAAGACCCCCCACTCAACTCATTAAGCTCATAGCGTAGTATTTTATTTATTTATTGCATTTAAGTTTGTCAGAAGTCGTTCAATGCTTCGCCTAG…
DT-2	Hsromega	Heat shock RNA omega	FBgn0001234	CR31400	3R: 21,296,528	94 bp upstream of CR31400 RA	5'->3'	Eye Disc, CNS, VNC, CC Cells (Ring Gland), Salivary Gland	GAGTACACTATATACATACATCGTATACGTGCTCCTACGGTTTCTCACGAGTGTCTACATCACTGTGCTACAAAAACTACCCTCATTTCGTGAGAAAGGTGGGTAAGCCGGGGCTTCGGTGTGTCCGTCAGTACTAGTCGAAGCCGAATTCCTGCAGCGGCCGCCACCGCGGTGGAGCTCCAGCTTTTGTTCCCTTTAGTGAGGGTTAATTAGATCTTAATACGACTCACTATAGGGCGAATTGGGTACCGAATTCGGCTGCTGCTCTAAACGACGCATTTCGTACTCCAAAGTACGAATTTTTTCCCTCAAGCTCTTATTTTCATTAAACAATGAACAGGACCTAACGCACAGN	GTGTACTCGCTCCACCCCAATGCCGCAGACCCGAGAGACAGGCAGATTTTTCCCGAACCCAGCGGTTGGGTATAAATAGAGCCGCCTCAGTCCGGTCACGTCACTCTCAAATGAAAAGTGTTCAAGTGCATTCAAAGTGAAGCTGAAAAAATAACCAGTTAAAAATAGTACAAAGAAATTTTCTTTCTTGCAATTTGCAAGCAGTAGCTACAACCAAAAATGGAAAAGTGTAAAAATCGTGTCCCAGCAGACGAGCAGCAGCAGTACGAGTATTGCAAAATGCAGGGGCAAGGGCCCACGTAGTATTTTTCCACGTCGGGCATTTAATGCTCTCGAGTTGGAAACAATGAAACCATACGCAAACCCCCTGGAAAAGATGTGATTAGTCATCGATTTTGC…
DT-3	Repetitive Sequence							CNS, VNC, Ring Gland, CC Cells (Ring Gland), Salivary Gland	TGTTCNCTGTAGCGCTCTTCGCTCTCTCGCTCTCTAACAAAAATTCGAGAGAGCCTGGAGCCACCTCTAGAGCCACGGCCAAAAAATCGTGTGCCAAAAAATCGTATGGCGTTACGCATCTTGTTATTCTAGGGTCTTTGCTACGAGCCTGATTGTAAGTGATTAAATATTTATGGAAAATAATAATACTGTATAAGTGGATTGTATTTAGAGATAGAAGGCCTGGAATATACAACATTGATTATGATCTTAATACGACTCACTATAGGGCGAATTGGGTACCGAATTCGGCTGCTGCTCTAAACGACGCATTTCGTACTCCAAAGTACGAATTTTTTCCCTCAAGCTCTTATTTTCATTAAACAATGAACAGGACCTAACGCACAGTAN	AGCGAACAGCTCTTTTCAACGCACAAAGTGATAGCAGACATCTGTATGTGTGCACACGTATTCACATGCATTGTAAATTTGACAAAATATGCCCTTCACCTTAGAAGTTCTTTGGCTTTAAATCTATATTATTTTTGATCATTCATTATTCGCTGCATGAATTAGCTTTGCGTACTCGCAAATTATTAAAAATAAAACTTTAAAAATAATTTCGTCTAATTAATATTATGAGTTAATTCAAACCCCACGGACAA
VF-4	RapGAP1	Rap GTPase activating protein 1	FBgn0264895	CG44086	2L: 7576638	22 bp upstream of RapGAP-RD txn start site	3'->5'	Wing Disc, CNS, VNC, Salivary Gland	GTCTGGCCCCAAACGAACACGAATGCGAGCGACGAACAACATCGTTGCGCACGAAGCTCAGATTTCAGGTTCCACTGGCGAATGCGATCTTAATACGACTCACTATAGGGCGAATTGGGTACCGAATTCGGCTGCTGCTCTAAACGACGCATTTCGTACTCCAAAGTACGAATTTTTTCCCTCAAGCTCTTATTTTCATTAAACAATGAACAGGACCTAACGCACAGNN	GGCCAGACCCGCAGCTTTTCTGCTTTGCAACTCAGAGTCGATTTGTGAACCAACTCGTGTGGGCGTCCGAGCCAGCGAGTGTCCGACTAAGTGTGTGCGTGTGCGAGGACGACCGGGCGTGTGTGTGAGCGTTGTCGCGCGTCTGCGTCGCGAAATCCTGATATCGGGAATCGGAACAGGAATCGTAATATATTTCGGGTCTCCGGTCCAGACGCTGCTGCGTCTTCTTCATTAGCTGTTTGAAAAGTAACGGTAGAACGCAAAGCAGTTGCAAATCGACAGCAACAGTAGACGGCGAGAAGCGCCACGAATGGAAAAATCAAAACAAACAAGAAAATTGTTAAAAAAGAAGAGCAAACAATAACAAACGAATACTCGAATATGTGAAAGTGCTAGGTA…
EH-16	n/a; Intergenic				3L:18,189,081	~3.5 kb upstream of hid txn start site	3'->5'	Eye Disc, CNS, VNC, PNS, Ring Gland, CA Cells (Ring Gland), PG (Ring Gland), Midgut, Salivary Gland	CAGCAGACTGTTCTACACAAATTACCGTTAAATTAAGAGCTCGCGTTCGTCACTTAAGCGGGAAAGTTAACGCGCAGACAGGGACAGGGAGAGTCAAGGAGTGAAAGAGAAAGATGTACTTATGTAAATACTTTATTCATTATTTTCCATTATTATTTAATTTTAAATATTTCTTTAGTCCAAATTTCTTTGAAATGCAATCAAGTTTTAATTTTTTTGGGGTAGAACCGAAAATTCTTATGAATATAGTGAATATATGTAGTTGAGAATTGCAAATTTTTTTGTTAAGATATAAAAATAGGCCAAACAATTTTAAGAAAAATTTAAATTATGTCCACAGACCAAAGGAAATTTCACATANAATCATTCAAAAATGTATACCAAAAAATAAGAAGACAA…	GTCTGCTGCTGCTCCATCGTCCGTCTCGCCACCACATCCTTCTGTCCCGCTCTTCTGTGGCCGCTGCGCAGGCGCACAATTTACTGTTGTTTAGCCTCCTAATTGATTGCCATTGTTGTTGTTGTTGCTGCTGCCGGCTGCTACTTATGGCAAATATGAATTATTATTTATTTTTATTGAAGCGAACGGCGGCGTTTTCGTCACAATTTTTTGCGTAGCCAGCCAGAAATAATAGTAAACCCAAGCTGAGTGCAGAAATTTATTTGTTTTCATTGTTGTTGTTGGGCTGCAGAAATTGTGTAATAAATAATTTACGCTCGCTTTTGCAGCGTGCCACATAATCATATTCAATAATAATAAAAGCAACAGAAAAATGGGCTGGGCATCAGTTAAGGAGGG…
TC-3	fz	frizzled	FBgn0001085	CG17697	3L:14,274,298	45 bp upstream of fz txn start site	5'->3'	CNS, VNC, Salivary Gland	GTTCTTCTGCTCACACGCTGAATATGCGCTCTTTCGCTCGAATGGTGTGAGAGGAGGTTTTATTCAGCTATACGCTTTGTAGTATAGCACTGGGGGCGACCTTGAATTTGACACTCTCGGCGGGAGAGCCAGAGAGCCAAAGAGAGCGAAGTGAAAGACAGGGCTGTTATGCCTTTTGTTTGGATGCTGTCTCGCTCGCACTCTGTCTCCTCTCAACTTCTTGGCCTCCTGTTGATTAGCAGACAGGAAAAAGAAAGCATCAACAAACAACTAAATAAGAGACCATTTAATTAATTAGAATTCAAGATGATTATGCAATCGACAGGGCTAATAGGAAATTAGGGGCGGAAGCTGTGCCCAAATCTAGGTGTTGGGCCCGCTCAATGGAAATTTGAACAT…	AGGAGAACGATACGGCGAGAGAGCGGCTTGGAAAGAGCCCCAAGTATTCAGTTCCTCAGTTTGTCAGCGTATGCCCTGCCATGCGGATGTGCTCGCGGATTGATTTCGACTCGAACTTCGGCTCCGTTTTCGTCTTTTAACGTAAGTCCCGTGCGAAAAAAGTTGAATTCGACTCCGTGTTTGTTCAGTTATTTTTTTGCGCGGTTTTCGAAAAAGTGAAAGAAATAAGGAAATTCAAAAAGCGGGGGAGGCATAAATGATATACAGCTAACGGTATTTATGTGCATACAGCAAGATAAAAATGTGGCTGCTAGAAAAGTAAAGCCCGGTACTTTGCCAGATAAAAGCCAACGCCACTAAGTCCTAAAGACCCCCAAAAATTAAATTTTGACACAATAA…
SX-8	Eip75B	Ecdysone-induced protein 75B	FBgn0000568	CG8127	3L: 17,971,231	217 bp downstream of Eip75B-RA txn start site	3'->5'	CNS, VNC, IPCs, Ring Gland, CC Cells (Ring Gland), Salivary Gland	ACCCAGAGCAACACGAGCTGAACCCAGCCGAAGTGTCTTTTTGGGCCTCGTGTTGGTGTTGTGTTGCTTCGGGTCGCTCTCTCGCTCTCTCGGCCTCCACTCCCCCGGTGCCCCCCATTACCCCCATCCCGCTCGTACTCCCCCCACCGATGTTGTTGCTGTCGTTTTGTGTTTTTGTTTTTGTGTGCCAACTGAGGACGTTCACTCCAAAGCGTCGACAGCGAAGCCAGCGTCTAACAATAGATGTTGTTGCGGGGATTGTCGCTGCTGCTGCTGCTGCTGCAGTGGGGGCGCCTGGTAAACAATTCTTCGAACACCCACGCGACACTCTGATTTCTCAGGTAGCTCAGGTATCTCAGGTAGTTGTGCTGCCACTGCCACCTGACTGATCTTAATACG…	CTCTGGGTCGTTTTGTATTGCTGGTGGACGCTGCTTTCATTCGCAAATTGCTCGTCGTTGGCAGCGGTTGTGCAGAGCAAGAAAAGCGCGCGAAAAACCAAGCAAAAAATTAATACAGCTGGATCATTCATTATTCGCTGCATGAATTAGCTTTGCGTACTCGCAAATTATTAAAAATAAAACTTTAAAAATAATTTCGTCTAATTAATATTATGAGTTAATTCAAACCCCACGGACAA
SX-9	Sir2; DnaJ-H	Sir2; DnaJ homolog	FBgn0024291; FBgn0032474	CG5216; CG9828	2L13,165,878	5' UTR of DnaJ-H and 5' UTR of Sir2	3'->5'	CNS, VNC, Comet Cells (Gut), Salivary Gland	GGAGAGACCGAGGAAACACTCGCGCAAGAAGAAGAAGAGCCAGCAACAGCACCAACTACGAGAGTTTTCTCTCCGTGAGTCTGTGTGTGTGCGCGTGTGCGCGCGCTTGGGTTCGGAAAAAATGATGGAAAATTACGAGGAAATTCGCCTGGGCCACATTAGGTCTAAAGATCTTAATACGACTCACTATAGGGCGAATTGGGTACCGAATTCGGCTGCTGCTCTAAACGACGCATTTCGTACTCCAAAGTACGAATTTTTTCCCTCAAGCTCTTATTTTCATTAAACAATGAACAGGACCTAACGCACAGT	GTCTCTCCGCTTTGCGCTCTCGCCTCGTCCGTTTTCTCCGCTCTTTCGTTGGTACACACAAAAATTTTTACGTCGTCAGCTTCGCACCCATTTGGCTTGATTGAAAAAATTCTCCAGCGATCATTCATTATTCGCTGCATGAATTAGCTTTGCGTACTCGCAAATTATTAAAAATAAAACTTTAAAAATAATTTCGTCTAATTAATATTATGAGTTAATTCAAACCCCACGGACAA
SX-10	h	hairy	FBgn0001168	CG6494	3L: 8,675,659	101 bp upstream of h txn start site	5'->3'	CNS, IPCs, Ring Gland, CA Cells (Ring Gland), PG (Ring Gland), Salivary Gland	GTATACATTATGCGCTACCTGCTCGCTTCAGTGTGTGCGTGTGTGTGTGCGTGCTCACGCTTGTGAGCGGTACCTAAAGTACACACCGCGTTACTCATACGCCCCCGTGGCTCGCGGGAATGGGCATTTCTTCCTTTTTGGAAATCACACTGCGAAACCCCCATTGGTGATCGTCGGTCGGTCGGTCGATCAGCGATCGGTTTGGCTTGACTCTGCTGGGCTCTGCTAACTGAGGGATTCACAAGAGGCTGTGTTTCTGGCTGTGCTGTTGGTGATGGTCGCGGTGGTGTTGGTGTTGTTGCTGCTTCTGCGGTGGTTTCTGGTGGCTCGCCGTTCGTGGTTTGCTGATTCATGCGGCCAACGCGACGACGTCCCATAGAAGGTGAAAATAGCTGGCTA…	ATGTATACCCCTAGGTAGCCGCAATGCCAGTGCAATTGTATTGGTGCGGTCGTGTGGCTCGCGCTCGCGTCTCGCAGCGGCGATTTAGCCTACGAACCTGTCGATCAATCGTCAGTCTTCCGCCGAGAGCCCAGCGATAAGGTAGTCCCGCTACGCTCCGCAACATCCAGACGCAGTAAAGCAAATACTTATATATATATATACATACATATATATAGCGCAACCATCCGAAAGCCGAACGATCGATCTTCTGCTTCGTGCCGAGTCGTTTCGGTCTTTTAATCGCACTGCAGCCAGAACCTGCTGCTCATTCGCCTGCCGTATTTCGTAGCGTGCGGTTCTATCGCTTCGCTTTGATAAACCGAATCGAAATCTAGAGAACCCCCCCAGACACAATAC…
TD-14	Mob2; mir-4968	Mob2; mir-4968	FBgn0259481; FBgn0263569	CG11711; CR43554	3L:11,553,403	Near Mob2-RA txn start site	3'->5'		TCGTCAGGGTTAGAGNNNGGGGNAGAGATGAGCGGGAGAGAGCTGCCCGTGTACGTGTGTTGCATACAAATGCGGAGTCGAGCGAGACACGCACATCTATACGGTTTTCGACCACTTGTTTGACTGCTTTGGCTTTAGCCCTCTCTCTTCTACGCTCTCTCGCATCAGCTGAGCGCTCATGTTTTGATGCTCAGCAGCTGACTGCGCTGGCGTTGCCACACAGCTCGGTAACAAGAGAACACGGCAAAGTGGCAGTAGAATAGTAGCAGAATCTACTACTTTTTTAACGCATTGAACAAACCTAGGATAAACTCTATAAATAACAATTAGAAATTAATTTTCCACGAAAAGGGATAATTGTACCGTTCGTATGAAACATTTAAATGGATTTCTCATAAA…	CCTCTAGCTCTCTTCCTCGCGCTCGAGCGGAGAGCAAAGGTTGCTGGTGTGGGAGANGCGGCAAAATCAGCAAAAACAATAACAACAACAGCAACCACTTCATCTTTACTGTGAGCTCTGCTTTCTTTGCCAGATTTGTGTTTTTGCTTTTGCTGCCTTTTTTCTCTCCTTACTTGCGTGAGTGTTGATGTTGCCGCTGTGTGTTGCTGTTGTTGCCGCTGTGTATGTGTATGTGTTGCTGTTGCCAGCCGAACGAGCAACAGTCAGTCAAAGACGGACGGCTTGGCTCANTGTAGAAATTTCCTTTGGCACGCTTGGACGCTCGAGCGGTTGCAGGTCTTCGTCAATAGTGGACTGTTGATGTCGCCGCGTCATTATTTGACATTGTTTTTCGAGGCG…
