# Supplementary material for: A Drosophila LexA Enhancer-Trap Resource for Developmental Biology and Neuroendocrine Research
Source: G3 (Bethesda). 2016 Aug 15;6(10):3017–26. doi: 10.1534/g3.116.031229 (PMC5068927; doi:10.1534/g3.116.031229)
Supplement: Supplemental Material [file supp_g3.116.031229_TableS2.xls]

## Sheet: Sheet1
Line	IPC in Adult	CC Cells in Adult
SX-10	No	No
SX-8	No	Yes
SX-5	n/d	Yes
StanEx1	No	Yes
SJH-1	n/d	Yes
RJ-1	n/d	No
LMS-7	n/d	No
JHW-8	No	n/d
IP-4	n/d	Yes
EM-10	No	n/d
EM-8	n/d	Yes
EM-7	No	Yes
EH-4	n/d	Yes
DT-3	n/d	No
DT-1	n/d	No
DL-5	Yes	n/d
AT-5	n/d	No
